# Supplementary material for: Transcriptome analysis revealed misregulated gene expression in blastoderms of interspecific chicken and Japanese quail F1 hybrids
Source: PLoS One. 2020 Oct 12;15(10):e0240183. doi: 10.1371/journal.pone.0240183 (PMC7549780; doi:10.1371/journal.pone.0240183)
Supplement: S1 Data — (XLSX) [file pone.0240183.s001.xlsx]

## Sheet: blastoderms
#Number of chromosomes in stage X blastoderms
Quail_male_1	Quail_male_2	Quail_male_3	Quail_female_1	Quail_female_2	Quail_female_3	F1_male_1	F1_male_2	F1_male_3	F1_female_1	F1_female_2	F1_female_3
75	78	76	77	78	78	74	78	78	75	72	78
78	78	76	78	78	78	78	76	72	77	76	75
72	70	78	78	77	77	75	78	78	74	73	78
78	77	73	78	60	71	53	52	75	41	78	77
78	78	68	78	78	78	74	76	72	78	74	78
71	72	76	78	78	77	77	77	74	75	74	56
77	78	77	78	76	77	35	76	78	78	71	78
73	78	77	77	58	76	76	76	78	78	76	76
76	78	76	78	77	78	76	72	67	78	75	76
77	78	67	78	78	78	75	78	76	78	78	78
64	72	78	75	75	78	78	78	74	75	78	78
70	74	77	78	78	76	76	76	78	78	77	78
73	73	63	78	75	78	78	78	71	78	77	76
77	78	67	78	78	77	75	75	78	78	76	78
68	78	70	77	78	78	75	75	78	77	73	78
76	71	71	78	78	78	78	77	78	78	78	75
78	78	74	78	78	78	56	76	78	78	78	76
78	78	78	78	78	78	78	78	49	78	76	77
78	77	71	78	78	78	78	76	76	78	78	78
76	77	76	76	78	78	73	64	78	78	74	78
74	78	75	78	76	78	77	78	76	78	78	76
77	78	72	78	78	78	71	78	78	48	78	78
70	78	76	71	78	78	78	78	57	78	73	78
77	78	70	78	78	78	78	77	78	78	77	76
76	78	72	76	78	78	78	77	78	65	76	76
76	78	76	69	77	74	78	75	74	78	75	76
78	76	76	77	78	75	76	73	77	76	78	70
78	78	76	65	77	78	78	75	78	78	78	78
76	78	78	74	63	78	71	78	78	78	78	78
78	78	76	74	62	78	78	78	78	78	78	78
76	75	77	77	77	78	77	64	78	77	77	78
77	76	77	75	76	78	72	78	78	78	78	78
68	78	71	70	77	75	78	76	78	78	78	78
76	76	78	74	76	78	77	78	78	78	78	78
78	78	76	73	78	78	78	78	76	78	76	78
60	76	76	71	78	78	78	76	67	77	78	78
78	63	78	73	77	78	73	78	78	78	73	74
78	76	73	75	59	78	78	78	78	78	78	76
73	78	78	71	78	76	78	78	78	70	77	78
76	77	78	68	77	78	78	78	78	78	78	76
72	71	77	78	78	78	78	78	78	78	78	78
60	78	71	78	76	78	72	77	77	78	78	76
77	78	78	69	78	78	78	76	78	78	78	78
70	72	72	75	78	78	76	76	77	77	77	80
76	78	76	78	78	78	78	75	78	78	74	78
78	78	78	72	75	77		78	78	78	76	78
77	78	78	78	78	78			78	62	74	78
78	78	76	78	77	78			45	71	78	77
73	78	78	76	78	78			74		78	78
75		78	71	78	78					78	78
78			78	78	77					78	78
77			78	75							76
			78	75							76
				78							77
				77							76
				75							76
				77							78
											76

## Sheet: embryos
#Number of chromosomes in 3 or 7 day embryos
Chicken	Quail	F1_male_day_3	F1_female_day_3	F1_male_day_7	F1_female_day_7
76	78	76		78	74
76	79	75	77	75	78
78	78	77	80	79	76
77	78	74	78	78	79
77	80	81	78	78	73
78	78	79	79	79	78
78	78	78	79	76	78
73	78	78	79	74	77
76	78	79	79	76	72
78	78	76	78	78	76
79	76	77	78	79	78
77	75	80	78	76	78
78	77	76	78	79	80
77	80	76	78	76	76
77	77	76	79	79	74
77	79	76	76	76	78
78	78	77	75	79	79
79	79	76	78	78	79
78	79	74	74	77	75
76	79	77	78	79	76
		76	78	78	79
		80	76	74	78
		77	78	77	76
		78	77	78	78
		77	77		79
			78
			79

## Sheet: quail_repeat
#Number of quail-derived repeat positive chromosomes in 3 or 7 day embryos
Quail_half	F1_male_day_3	F1_female_day_3	F1_male_day_7	F1_female_day_7
25	20	25	26	24
24	22	23	21	18
23.5	22	24	26	30
23.5	20	25	26	25
23.5	23	24	25	20
23	25	25	13	29
24	25	28	21	24
21	23	20	24	26
22.5	24	25	21	16
24.5	26	22	20	16
23	25	22	27	17
22	26	24	29	25
23.5	25	28	21	20
23.5	26	23	24	23
23	24	31	28	24
23.5	22	24	25	30
21.5	24	24	23	26
22.5	23	26	28	25
23.5	23	24	23	22
23.5	26	25	22	23
	23	26	21	19
	25	23	23	28
	23	23	24	30
	25	25	21	24
	25	24		27
		28
		24

## Sheet: chicken_repeat
#Number of chicken-derived repeat positive chromosomes in 3 or 7 day embryos
GGA_half	F1_male_day_3	F1_female_day_3	F1_male_day_7	F1_female_day_7
25.5	26	25	25	24
25.5	26	26	23	28
27	25	26	23	27
26.5	26	26	27	28
25.5	25	26	21	24
27	24	26	22	22
24	24	26	26	26
24.5	24	26	26	25
25.5	21	23	26	27
26	24	27	28	28
24.5	23	27	23	25
25	24	24	19	28
24.5	24	25	25	25
25	22	25	24	26
25.5	24	23	26	24
25.5	23	23	26	25
26	26	24	30	28
23.5	24	24	31	25
24	24	23	31	29
24	22	26	32	24
	25	22	27	25
	25	22	22	24
	24	23	30	24
	28	22	26	26
	23	22		27
		23
		25
