# Supplementary material for: Transcriptome analysis revealed misregulated gene expression in blastoderms of interspecific chicken and Japanese quail F1 hybrids
Source: PLoS One. 2020 Oct 12;15(10):e0240183. doi: 10.1371/journal.pone.0240183 (PMC7549780; doi:10.1371/journal.pone.0240183)
Supplement: S2 Data — (TXT) [file pone.0240183.s002.txt]

gene_short_name	chr.x	locus.x.x	locus.y.x	CJA1_rep1	CJA1_rep2	CJA3_rep1	CJA3_rep2	CJA3_rep3	p.value.x.x	q.value.x.x	log2FC.x.x	ranking.x.x	estimatedDEG.x.x	direction.x.x	GGA1_rep1	GGA1_rep2	GGA1_rep3	GGA3_rep1	GGA3_rep2	GGA3_rep3	p.value.y.x	q.value.y.x	log2FC.y.x	ranking.y.x	estimatedDEG.y.x	direction.y.x	HCJA1_rep1	HCJA1_rep2	HCJA1_rep3	HCJA1_rep4	HCJA1_rep5	HCJA1_rep6	HCJA3_rep1	HCJA3_rep2	HCJA3_rep3	HCJA3_rep4	HCJA3_rep5	HCJA3_rep6	p.value.x.1.x	q.value.x.1.x	log2FC.x.1.x	ranking.x.1.x	estimatedDEG.x.1.x	direction.z.x	HGGA1_rep1	HGGA1_rep2	HGGA1_rep3	HGGA1_rep4	HGGA1_rep5
RNF212B	1	90541	104290	12	7	18	6	5	0.411753803	0.650776683	0.77072622	7146	0	2	347	459	333	174	221	279	0.000813964	0.002637948	0.595234981	3421	0	2	1	9	3	3	4	6	11	4	2	12	2	8	0.050440033	0.109154764	1.363199951	5099	0	2	103	228	123	128	115
NME6	1	384261	387642	143	118	102	60	54	0.941865741	0.976191359	-0.026708168	11453	0	2	119	223	119	32	35	84	0.406411196	0.523878727	-0.288440538	8798	0	2	15	61	64	40	52	55	28	28	23	37	50	35	0.914281827	0.946110537	0.039113574	11400	0	2	36	80	44	43	41
ACR	1	392564	395064	1	1	0	1	2	0.645385352	0.818774643	1.18406924	9056	0	2	4	2	6	3	4	1	0.504253041	0.616602887	0.800487025	9324	0	2	2	0	0	0	0	1	0	0	1	0	1	0	0.965264576	1	0.106535881	11671	0	2	0	4	4	2	1
GOLGB1	1	320423	357579	996	787	1128	680	81	0.791517482	0.90652222	0.164455913	10220	0	2	1735	1090	1021	14	14	29	5.03419E-50	3.90308E-48	-4.759841697	143	1	3	2096	1743	1409	1111	859	1427	21	29	94	57	221	135	1.04202E-34	1.64163E-31	-3.575572157	7	1	3	355	1093	181	383	106
ARSA	1	395825	401444	196	183	573	157	122	0.004328329	0.030410077	1.189690688	1594	1	1	355	701	412	112	117	205	0.119621136	0.1979462	-0.402186848	6728	0	2	61	202	161	40	153	77	44	49	78	68	102	121	0.809586138	0.874619507	-0.086835279	10786	0	2	98	341	112	148	133
SHANK3	1	429320	703272	250	145	543	399	62	0.008489029	0.050256666	1.531292367	1892	0	2	229	171	252	10	37	20	5.6624E-07	3.4494E-06	-1.989472544	1820	1	3	94	235	179	115	69	114	11	19	40	54	77	68	0.000600122	0.002837968	-1.080720081	2332	1	3	131	315	105	269	88
DPF2	1	938570	939817	836	277	905	439	157	0.171090148	0.389587466	0.643609833	4919	0	2	184	131	120	5	23	31	9.82988E-05	0.000399648	-1.627840755	2727	1	3	554	253	384	698	561	362	130	33	105	183	407	278	0.009547067	0.028463113	-1.033930036	3699	1	3	88	117	90	65	74
GCC1	1	1103222	1108108	113	133	174	74	26	0.748333785	0.882416743	0.172175251	9886	0	2	502	722	490	43	49	87	1.92575E-16	3.37295E-15	-1.922875452	633	1	3	125	95	178	89	102	191	10	19	43	34	54	34	2.90958E-07	3.94304E-06	-1.534761786	813	1	3	151	320	192	165	122
DENND6B	1	1109041	1128307	196	126	208	95	69	0.222424556	0.458348305	0.403825867	5436	0	2	191	208	163	43	78	55	0.248023282	0.357818364	-0.316620741	7788	0	2	80	115	55	80	27	48	21	49	122	32	87	126	0.066970176	0.13621304	0.637849754	5429	0	2	59	115	73	84	65
IRF5	1	1303538	1314015	2	1	5	4	0	0.375101823	0.616992732	1.768673267	6847	0	2	9	3	4	0	2	0	0.332247937	0.450046778	-1.686235028	8336	0	2	0	1	0	0	0	0	1	0	0	0	2	0	0.614357037	1	1.407216176	9623	0	2	5	10	2	9	2
TNPO3	1	1314152	1333164	2005	1352	2311	1333	423	0.304184295	0.547922186	0.427022225	6236	0	2	2064	1852	1661	75	113	100	2.09301E-50	1.64192E-48	-2.925384173	141	1	3	1478	1861	1116	1055	875	1439	297	209	966	404	666	576	3.36682E-05	0.000239329	-0.810495661	1551	0	2	903	1599	803	828	797
SMO	1	1339488	1348014	1487	918	1081	799	449	0.416497972	0.654782373	0.235822501	7185	0	2	1822	2207	1655	589	923	896	0.43707641	0.555145624	0.114249217	8939	0	2	1090	838	448	370	283	426	547	241	1430	520	874	546	0.004482189	0.015204856	0.845494613	3250	0	2	329	1175	369	549	341
AHCYL2	1	1348917	1393269	711	468	431	254	137	0.317567245	0.559904094	-0.305626734	6373	0	2	1689	1517	1390	209	383	319	2.00657E-07	1.30857E-06	-0.997083542	1700	0	2	440	391	203	239	125	298	121	60	335	107	253	159	0.50681021	0.634007062	-0.174494559	9030	0	2	202	998	264	432	308
UBE2H	1	1491817	1533752	752	596	532	145	192	0.138499322	0.343076208	-0.509522418	4521	0	2	1013	645	593	193	300	299	0.479590768	0.594547902	-0.16941958	9181	0	2	530	350	195	192	147	234	72	64	125	75	160	158	0.001109612	0.004787482	-0.762532244	2556	0	2	463	793	293	309	213
STRIP2	1	1393853	1409355	522	718	671	302	206	0.997675013	0.998890998	-0.001104517	11878	0	2	261	226	319	42	87	49	0.010369284	0.025019423	-0.844824838	4595	0	2	518	380	321	180	227	451	192	133	348	121	285	155	0.554919567	0.676803028	-0.147625504	9293	0	2	145	284	163	86	87
SMKR1	1	1414431	1417947	29	20	49	4	9	0.722140734	0.865286516	0.309602811	9706	0	2	28	21	24	6	14	16	0.622821349	0.718919344	0.271063559	10012	0	2	45	26	8	6	21	23	19	1	11	5	13	8	0.314025114	0.448991178	-0.558722115	7807	0	2	1	7	4	2	1
NRF1	1	1428120	1476140	448	338	332	126	62	0.204227764	0.435845332	-0.516122774	5248	0	2	907	860	945	66	88	103	1.63617E-23	4.36063E-22	-2.069420244	416	1	3	267	262	201	165	194	276	32	18	127	85	124	80	3.3947E-05	0.000240906	-1.101644211	1554	1	3	278	315	465	299	262
ZC3HC1	1	1535009	1543994	529	368	546	204	226	0.25892043	0.501428133	0.315233962	5787	0	2	391	371	300	162	255	223	0.002095025	0.006156254	0.625303774	3773	0	2	245	244	138	196	137	215	188	87	312	136	238	195	0.013918033	0.038700974	0.530786545	3966	0	2	160	304	155	166	122
KLHDC10	1	1544346	1559738	1014	523	724	263	317	0.990736796	0.996519653	0.003424246	11824	0	2	1398	1621	1501	248	312	505	1.12106E-05	5.449E-05	-0.77098093	2281	0	2	377	320	215	156	208	331	207	91	330	150	282	182	0.381837443	0.519736277	0.197219481	8238	0	2	531	713	458	367	284
TMEM209	1	1569533	1580871	1939	1302	2946	884	1147	0.008812365	0.051733387	0.784785124	1908	0	2	1714	1777	1603	662	623	993	0.294149652	0.409137774	0.194314753	8096	0	2	2300	1037	755	501	407	893	1262	499	1677	593	1120	766	0.046134969	0.101836757	0.680273593	4998	0	2	829	1179	541	551	303
LMF2	1	1284432	1291151	2788	1948	1536	868	982	0.482454073	0.707603518	-0.184819141	7725	0	2	1640	1615	1287	926	1337	1076	9.85204E-07	5.74288E-06	0.93501775	1902	0	2	1024	1236	920	639	659	903	778	607	1348	615	1407	1095	3.44091E-06	3.41551E-05	0.678298888	1111	0	2	1014	1526	944	768	619
NCAPH2	1	1291065	1300798	1193	642	488	202	175	0.001529538	0.01419416	-0.867315531	1207	0	2	1038	698	924	235	288	369	0.270129256	0.382444523	-0.251551672	7945	0	2	902	478	297	297	209	329	285	57	400	139	258	178	0.352071558	0.489121332	-0.328753856	8050	0	2	392	937	437	455	341
PPP6R2	1	1133702	1202838	1265	940	1235	663	189	0.945153702	0.978241702	0.031099269	11473	0	2	958	720	865	39	37	62	2.51384E-28	8.57567E-27	-2.878128301	325	1	3	640	1215	696	647	495	840	96	52	165	180	362	221	6.22568E-14	3.79319E-12	-1.602969707	181	1	3	551	1335	695	602	533
SBF1	1	1215111	1274500	2136	1073	1664	922	402	0.760586316	0.890025838	0.108629697	9971	0	2	2442	2260	1918	141	167	170	2.95276E-38	1.46804E-36	-2.422755473	223	1	3	1093	1403	709	746	442	639	131	87	456	280	662	414	0.001010458	0.004428986	-0.860990369	2516	0	2	1111	1935	769	1121	613
CEP41	1	1606085	1614429	519	360	230	146	152	0.162026473	0.377583952	-0.426215886	4806	0	2	377	542	356	104	164	230	0.878875051	0.916374938	-0.031031074	11330	0	2	196	232	164	133	152	147	56	48	95	65	105	98	0.000792019	0.003607758	-0.593364953	2421	0	2	125	219	117	148	129
FBXO18	1	1655498	1679712	1085	401	810	193	436	0.581581235	0.778011435	0.24729778	8537	0	2	451	349	346	155	160	257	0.145061209	0.232345222	0.33195592	6959	0	2	503	256	253	207	187	311	243	46	450	171	575	214	0.206002953	0.32716022	0.420241054	6987	0	2	140	420	114	187	74
ANKRD16	1	1679823	1696355	152	47	82	27	56	0.853388276	0.938241272	0.102437579	10657	0	2	27	7	15	3	2	11	0.662340146	0.750625084	-0.382343751	10227	0	2	41	8	19	79	32	16	9	7	47	46	64	16	0.719814136	0.808196934	0.207948499	10230	0	2	8	15	4	17	9
MEST	1	1614537	1619688	327	136	284	83	83	0.722109052	0.865286516	0.144129022	9705	0	2	53	73	60	33	45	39	0.038877975	0.07767888	0.700176221	5551	0	2	76	83	39	28	40	46	80	32	96	42	151	80	1.25191E-05	0.000102877	1.165580998	1342	1	1	35	109	45	62	76
COPG2	1	1619583	1638596	2298	1345	1178	482	552	0.060671534	0.201656335	-0.474582061	3370	0	2	1570	1815	1432	610	890	945	0.006286407	0.016159841	0.371572693	4313	0	2	692	680	426	395	338	558	289	227	506	336	565	389	0.231408629	0.357619726	0.155880997	7189	0	2	735	964	618	568	438
ASB13	1	1751590	1763241	508	264	264	111	194	0.797987177	0.909123983	-0.098562659	10273	0	2	212	145	125	44	86	114	0.298372919	0.413404219	0.310086809	8130	0	2	348	622	239	257	119	264	63	129	115	149	197	99	0.037802318	0.086995819	-0.587804826	4793	0	2	97	147	70	65	36
NET1	1	1772737	1824677	1999	1463	1468	709	500	0.443760138	0.676910978	-0.188594563	7416	0	2	1234	1701	1635	162	207	308	2.80205E-13	3.72946E-12	-1.434088297	833	1	3	1416	2129	857	1557	736	905	249	227	350	387	625	427	5.11381E-08	8.44237E-07	-1.189782241	668	1	3	968	995	804	534	380
GDI2	1	1697437	1712227	10803	7143	7111	3103	3874	0.723564402	0.866158476	-0.089420472	9734	0	2	6997	10844	7488	2737	4816	4547	0.097274494	0.167077043	0.283033635	6471	0	2	3474	3965	2212	1801	1896	2210	1264	1326	2577	1829	3095	2225	0.110880424	0.20134848	0.233267163	6086	0	2	3364	6227	3257	2890	2653
FAM208B	1	1698332	1745983	4983	1106	1155	591	389	0.007466543	0.045750959	-1.174836555	1828	1	3	4049	4134	3502	100	171	197	2.7114E-100	8.58896E-98	-3.318846604	35	1	3	3088	2527	1468	3060	1284	1780	62	66	326	292	463	533	8.53634E-13	4.04029E-11	-2.546331506	233	1	3	935	1280	1027	630	498
SLC35B4	1	1976830	1991466	1498	970	1120	647	624	0.306170536	0.549585925	0.243448167	6260	0	2	1770	1496	1612	655	838	1090	0.016540634	0.037402816	0.410674682	4903	0	2	994	918	443	674	251	452	465	351	580	461	772	403	0.178511942	0.291821775	0.337622605	6776	0	2	527	943	482	475	400
LRGUK	1	1997915	2048119	6	12	2	0	0	0.106814784	0.292617569	-3.285241193	4088	0	2	30	20	20	10	11	13	0.578558807	0.680199569	0.30916565	9810	0	2	1	4	1	2	1	2	0	0	2	0	3	2	0.83308528	0.892400628	-0.234744569	10892	0	2	3	7	2	6	3
PLXNA4	1	2886367	3242747	68	130	872	217	82	0.000145933	0.002276601	2.388038014	718	1	1	26	64	37	5	2	9	0.01409931	0.032641271	-1.628143193	4789	1	3	78	61	80	54	36	239	12	44	48	47	22	91	0.407734075	0.543251345	-0.377062302	8429	0	2	11	5	15	6	7
PODXL	1	3687999	3728758	80	134	286	182	98	0.001040549	0.01072403	1.512955302	1086	1	1	1080	809	592	130	128	201	1.38185E-05	6.60654E-05	-1.079366023	2319	1	3	41	83	18	30	16	5	7	10	42	54	39	23	0.358643189	0.495370131	0.474172725	8105	0	2	95	1388	258	411	220
CHCHD3	1	2596186	2783097	3159	1716	1675	774	1070	0.614146866	0.799184103	-0.150386384	8814	0	2	1303	1849	1614	922	1305	1658	1.33678E-10	1.36724E-09	1.03580883	1084	1	1	405	1144	373	495	478	783	398	414	674	423	724	850	0.01580179	0.043134193	0.525304277	4040	0	2	640	1878	618	862	683
EXOC4	1	2056288	2511948	627	157	171	84	62	0.032982208	0.13356244	-0.976744202	2766	0	2	512	507	596	143	145	275	0.377048797	0.495829678	-0.210377625	8608	0	2	140	178	73	76	55	129	39	1	124	32	94	70	0.379034119	0.516787656	-0.384585145	8220	0	2	233	831	182	320	197
MKLN1	1	3729870	3836082	1418	941	616	316	318	0.005890352	0.038336919	-0.653796807	1721	0	2	1805	3437	2118	641	866	1072	0.445561726	0.56308479	-0.151846616	8986	0	2	324	599	244	264	148	318	183	157	236	161	363	290	0.329406638	0.465172183	0.174476534	7914	0	2	528	1214	650	662	404
SFMBT2	1	4516707	4633498	67	89	60	18	43	0.761885187	0.890522381	-0.178142185	9982	0	2	28	19	26	11	17	16	0.250012121	0.360172088	0.59761802	7800	0	2	14	15	17	13	13	9	6	5	13	17	6	16	0.678926998	0.776907984	0.184580961	9997	0	2	22	39	60	22	17
PRKCQ	1	4258582	4295868	22	16	20	6	6	0.892439068	0.955564857	-0.109970728	10998	0	2	109	52	70	23	42	35	0.780810512	0.84556028	0.113474562	10830	0	2	10	24	6	6	0	7	2	4	14	4	10	7	0.639803585	0.7469568	0.282454102	9785	0	2	31	111	30	33	15
KIN	1	4801707	4815788	497	356	248	127	121	0.046910879	0.169554292	-0.539757732	3099	0	2	561	635	456	128	212	348	0.878996401	0.916374938	0.032145613	11331	0	2	271	264	164	114	134	193	101	59	84	87	116	72	0.035129744	0.08209076	-0.479493285	4720	0	2	268	362	107	160	102
TAF3	1	4825153	4938986	1205	796	1279	780	111	0.689391916	0.846511604	0.233974012	9423	0	2	3134	5312	3353	87	104	172	2.39082E-69	3.27247E-67	-3.679929552	81	1	3	663	933	509	559	468	720	30	20	135	111	245	147	4.17115E-12	1.73583E-10	-2.097085833	265	1	3	1331	2452	1022	1258	818
GATA3	1	4960730	4988464	19	19	4	3	1	0.063392262	0.20822778	-2.068587113	3410	0	2	182	82	222	18	17	28	0.000302177	0.001090571	-1.652433443	3072	1	3	2	1	6	3	7	4	2	0	3	0	2	1	0.216577794	0.340182298	-1.174060441	7070	0	2	15	117	32	182	91
ATP5C1	1	4815816	4822605	3595	2257	2655	1357	1989	0.239285797	0.478528871	0.372062199	5603	0	2	1669	2837	2034	1208	1775	2374	6.20116E-09	5.0187E-08	1.043974863	1369	1	1	843	1288	804	585	894	856	965	596	1203	839	1720	1244	1.36027E-06	1.5276E-05	0.845266921	982	0	2	730	1458	711	751	705
RBM17	1	4088039	4125993	2204	1581	1689	754	573	0.531008176	0.741577984	-0.152190577	8147	0	2	3971	4818	3375	909	1228	1825	0.049989231	0.096037187	-0.289677355	5774	0	2	1020	1180	702	512	444	941	350	244	507	268	528	417	0.006321602	0.020230592	-0.427895497	3446	0	2	2149	3457	1568	1669	1341
PFKFB3	1	4125377	4178122	305	292	891	249	168	0.007292044	0.044899808	1.132465752	1818	1	1	1474	1335	1221	66	275	152	3.86239E-08	2.80618E-07	-1.736822261	1526	1	3	573	523	724	375	443	382	176	105	162	112	242	135	6.51577E-06	5.9385E-05	-1.146155579	1210	1	3	655	839	811	484	470
ECHDC3	1	6699315	6704061	105	38	50	17	18	0.370830196	0.612809887	-0.498149562	6813	0	2	217	274	207	73	127	172	0.063073403	0.116626889	0.404771992	6001	0	2	96	38	67	27	27	41	26	20	30	14	50	35	0.537930219	0.662086434	-0.211084927	9192	0	2	45	62	55	43	32
PROSER2	1	6721751	6746565	730	465	219	181	120	0.005311431	0.035362202	-0.880782231	1682	0	2	221	193	119	41	89	129	0.418052412	0.53570817	0.247601181	8851	0	2	450	246	306	282	207	390	92	80	138	95	175	82	3.76281E-05	0.000263468	-0.945746936	1575	0	2	144	219	154	119	112
CELF2	1	6314413	6510224	233	320	173	80	59	0.076828605	0.237395091	-0.731526838	3625	0	2	57	61	55	23	34	63	0.030276366	0.062637446	0.764881135	5360	0	2	31	78	29	44	40	65	13	12	16	35	59	80	0.906683762	0.940857548	0.044552267	11354	0	2	59	142	55	86	52
DHTKD1	1	6811009	6828049	876	550	296	156	112	2.78598E-05	0.000600495	-1.107924847	518	1	3	638	659	674	100	316	206	0.190619806	0.290063381	-0.364329568	7354	0	2	631	328	273	223	183	273	115	54	140	86	120	136	0.000249901	0.001362959	-0.948520161	2022	0	2	499	529	303	281	281
UPF2	1	6752362	6807897	4267	2150	2529	1178	396	0.245572711	0.485503355	-0.502686395	5666	0	2	4475	7892	4999	118	171	273	8.02627E-67	9.56852E-65	-3.624778174	93	1	3	1575	2148	1328	1226	1148	1721	131	136	373	246	585	374	1.04174E-27	7.18019E-25	-1.846819211	16	1	3	2322	3643	2122	1789	1835
USP6NL	1	6569102	6679516	1478	1095	1140	482	471	0.664812712	0.830117189	-0.103010788	9208	0	2	1408	1281	1021	262	368	401	0.003332295	0.009271054	-0.498614667	3985	0	2	407	639	537	303	360	367	255	153	542	247	595	324	0.378255456	0.516007072	0.183694702	8214	0	2	483	1022	513	480	344
SEC61A2	1	6834557	6850143	700	226	275	95	208	0.555878055	0.760057385	-0.280873836	8344	0	2	495	442	414	190	479	408	2.46799E-05	0.000112557	0.974254167	2431	0	2	111	232	81	77	51	102	95	83	143	47	231	149	0.00230644	0.008752724	0.796608185	2906	0	2	130	418	87	185	139
NUDT5	1	6850848	6862491	150	87	122	68	56	0.36111488	0.603438427	0.322550571	6739	0	2	55	87	62	14	15	20	0.089015333	0.155272656	-0.696929146	6371	0	2	71	74	60	57	14	37	33	11	28	14	71	48	0.759975381	0.838017048	-0.110313814	10517	0	2	64	96	46	36	52
CDC123	1	6862511	6900078	1189	620	516	246	430	0.548630115	0.755504547	-0.22689043	8270	0	2	500	680	487	212	361	337	0.008338492	0.020672822	0.476891355	4472	0	2	309	319	337	270	171	348	356	235	484	266	608	367	7.37982E-08	1.15603E-06	0.955951052	704	0	2	155	416	164	193	117
CCDC3	1	7159392	7201403	191	221	164	82	210	0.365295163	0.607896684	0.491019461	6767	0	2	84	108	46	42	63	47	0.035094727	0.07118464	0.753389255	5467	0	2	345	270	166	124	150	203	81	140	45	120	158	62	0.395611529	0.533219744	-0.305376857	8326	0	2	87	205	122	49	69
CAMK1D	1	6924138	7144552	166	224	36	7	34	0.001228654	0.012093285	-2.119689504	1138	1	3	20	22	19	18	11	23	0.028414254	0.059293964	1.14195936	5314	0	2	26	275	71	28	33	29	26	43	33	66	47	161	0.374916589	0.512403041	0.460027342	8198	0	2	12	116	30	14	14
PHYH	1	7268260	7279991	428	159	234	78	95	0.503273811	0.721925337	-0.265327775	7912	0	2	463	309	360	149	247	297	0.010704534	0.025716397	0.594298345	4615	0	2	241	114	120	141	50	230	125	36	120	80	211	137	0.525656164	0.650746016	0.196725399	9129	0	2	115	373	127	223	89
OPTN	1	7227291	7245393	2114	962	552	237	238	4.46172E-06	0.000139988	-1.311927164	357	1	3	646	756	607	82	112	158	6.66764E-11	7.00702E-10	-1.183381891	1055	1	3	985	921	699	586	560	1080	259	135	315	189	425	192	1.01903E-08	2.02484E-07	-1.103497688	555	1	3	167	409	144	254	175
SEPHS1	1	7287500	7311282	1468	1086	916	389	412	0.135276795	0.338903014	-0.36393242	4471	0	2	1132	935	912	332	426	609	0.273966661	0.386837211	0.19771554	7967	0	2	476	649	245	337	230	541	233	103	354	262	446	297	0.898546195	0.934928567	0.024615735	11279	0	2	647	1164	426	494	358
MCM10	1	7248716	7265010	3222	1938	1920	721	657	0.071063413	0.225103038	-0.463352629	3535	0	2	1488	1261	1193	266	353	448	0.001284047	0.003978824	-0.553600625	3578	0	2	1156	1012	680	890	505	1252	308	137	671	461	833	422	0.040988138	0.092664449	-0.467625535	4879	0	2	519	900	656	421	465
BEND7	1	7324435	7372660	825	470	484	183	195	0.187737358	0.412970572	-0.369195401	5092	0	2	552	524	406	77	96	208	0.008327499	0.020654805	-0.667275475	4470	0	2	548	422	320	290	208	374	142	90	167	119	215	187	0.000154934	0.000906426	-0.648044835	1885	0	2	278	352	210	193	240
PRPF18	1	7384161	7401358	951	397	472	195	141	0.130718503	0.333146291	-0.513683535	4395	0	2	934	510	605	104	130	244	0.0043918	0.011814877	-0.815887768	4121	0	2	437	425	234	341	146	435	95	56	138	61	125	112	1.18576E-07	1.76949E-06	-1.17912722	739	1	3	514	682	316	399	287
HSPA14	1	7970740	7981599	1442	966	933	344	414	0.260549262	0.502858163	-0.301865452	5805	0	2	1197	1977	1238	663	948	1177	8.34969E-05	0.000343882	0.688552705	2692	0	2	714	672	336	572	245	364	640	134	901	257	567	449	0.078581934	0.154241342	0.589791879	5627	0	2	499	747	474	484	374
FRMD4A	1	7403199	7760094	467	312	357	280	131	0.484558126	0.708925753	0.243761976	7744	0	2	595	537	407	46	71	109	4.27631E-10	4.10317E-09	-1.455446222	1155	1	3	429	321	167	215	117	174	83	37	232	158	203	147	0.489921007	0.619308674	-0.201497382	8922	0	2	216	358	239	252	134
DCLRE1C	1	7993091	8003663	314	236	204	107	94	0.469401794	0.697687034	-0.210945462	7618	0	2	130	60	74	30	56	52	0.327481964	0.444841036	0.377670225	8308	0	2	140	134	105	97	44	115	68	38	123	91	94	81	0.292869329	0.42547266	0.241267749	7670	0	2	50	140	58	53	39
SUV39H2	1	7983062	7992822	1282	1069	1077	598	655	0.355805007	0.598510624	0.251173076	6690	0	2	841	589	536	354	603	516	4.0351E-05	0.000176687	0.926518098	2532	0	2	526	517	300	569	194	430	540	225	761	332	846	422	0.001457614	0.005995735	0.837548141	2681	0	2	383	655	251	337	177
MEIG1	1	8003763	8019427	51	18	14	5	13	0.380374289	0.622422531	-0.705262015	6884	0	2	14	21	15	0	5	5	0.234748993	0.342320411	-1.061153345	7703	0	2	20	15	8	5	3	5	1	8	3	4	0	12	0.774502151	0.848723077	-0.210108067	10584	0	2	1	1	2	1	1
FAM107B	1	7825012	7949297	166	74	105	57	47	0.806263373	0.91369446	0.096579757	10330	0	2	208	490	431	107	269	225	0.205824732	0.308584017	0.401433285	7474	0	2	38	66	27	30	10	25	18	14	62	47	33	33	0.045300012	0.100375434	0.712910781	4978	0	2	33	131	124	99	114
KIAA1324L	1	8090515	8183607	66	26	73	29	49	0.046475703	0.168416159	1.060223463	3091	0	2	96	52	62	29	50	47	0.116064784	0.193185747	0.58540979	6687	0	2	4	27	13	24	3	12	19	4	23	20	36	43	0.00800199	0.024601603	1.299841638	3587	1	1	23	108	25	61	34
TMEM243	1	8021260	8028174	6	4	7	4	8	0.255011943	0.497195608	1.303852257	5748	0	2	23	22	10	7	9	11	0.59384746	0.693416196	0.336437572	9882	0	2	2	0	3	0	0	3	2	0	1	2	1	5	0.379061965	0.516787656	1.037020967	8222	0	2	0	4	5	0	1
DMTF1	1	8028171	8056726	237	155	167	79	68	0.759410799	0.889393597	-0.096461168	9963	0	2	249	353	220	56	93	100	0.103234399	0.17527715	-0.375607549	6548	0	2	92	87	74	62	27	65	47	14	63	30	65	42	0.770959594	0.846236927	-0.079800093	10569	0	2	87	130	103	83	88
SEMA3D	1	8841265	8983941	172	102	18	8	12	7.19404E-07	2.94089E-05	-2.561687211	274	1	3	133	134	102	22	21	75	0.343430701	0.462135422	-0.373197453	8396	0	2	130	88	79	23	43	79	9	6	5	7	13	11	5.88381E-11	1.85391E-09	-2.492971447	350	1	3	66	39	30	12	16
SEMA3A	1	9228503	9514365	1365	515	710	525	283	0.92395173	0.968235777	0.034485989	11320	0	2	730	743	759	259	380	477	0.057292659	0.107461295	0.31887214	5915	0	2	583	529	324	268	136	244	158	59	512	187	504	148	0.815675116	0.878873003	0.079714729	10816	0	2	195	391	100	122	63
SEMA3E	1	9659758	9790408	39	41	5	3	3	0.002087344	0.017833973	-2.64993035	1311	1	3	0	2	2	0	1	1	0.912707984	1	0.256984967	11513	0	2	49	14	16	10	5	21	1	1	3	0	0	0	8.83623E-06	7.66687E-05	-3.854475787	1271	1	3	15	7	4	4	4
PCLO	1	9888097	10217660	13	14	8	1	2	0.287983896	0.53255863	-1.274759914	6065	0	2	34	20	8	0	0	2	0.007096951	0.01796436	-3.667970394	4380	1	3	28	16	14	30	6	16	0	0	3	0	3	3	9.17264E-06	7.90985E-05	-3.1895208	1278	1	3	3	7	6	8	3
SEMA3C	1	11192351	11314333	37	28	26	7	5	0.352731458	0.595699241	-0.699232051	6665	0	2	87	101	68	12	17	42	0.162175131	0.255149095	-0.561679425	7093	0	2	94	37	53	35	25	78	8	7	9	5	13	10	5.90819E-08	9.58169E-07	-2.04435181	680	1	3	40	11	10	12	11
CACNA2D1	1	10375976	10734887	36	52	6	0	3	0.0015381	0.014261803	-3.22869151	1208	1	3	31	20	31	7	22	16	0.442531745	0.560341418	0.420589457	8966	0	2	1	5	2	2	1	21	0	2	2	2	2	3	0.359537895	0.496367539	-0.849408515	8109	0	2	6	25	8	22	22
PHTF2	1	12579700	12642458	286	168	202	97	149	0.403691849	0.642933656	0.312254526	7088	0	2	914	1105	508	275	319	401	0.860134254	0.903059515	0.040816508	11219	0	2	165	280	151	92	87	208	50	27	68	25	49	38	8.50108E-07	1.01461E-05	-1.268110408	924	1	3	395	700	159	260	170
TMEM60	1	12642798	12647025	573	388	124	66	115	0.001344016	0.012922164	-1.300166076	1165	1	3	220	361	294	81	119	171	0.728773239	0.806136775	0.082422958	10537	0	2	131	158	163	105	120	190	34	17	64	30	77	46	6.80622E-08	1.07534E-06	-1.210598075	698	1	3	135	190	136	108	117
PTPN12	1	12710100	12785173	1608	1364	1506	848	833	0.168652376	0.386709369	0.348690099	4885	0	2	2648	2553	1958	501	653	729	0.000303523	0.001094361	-0.568216125	3075	0	2	618	1233	619	458	390	777	212	181	460	377	954	703	0.955872531	0.972162036	-0.011679366	11618	0	2	1551	2860	1124	1334	871
RSBN1L	1	12649966	12698303	764	481	468	176	168	0.122633905	0.319397922	-0.429828944	4300	0	2	465	793	550	83	112	131	4.0358E-07	2.51942E-06	-1.114250713	1776	1	3	180	214	340	189	205	317	74	63	147	82	168	150	0.00978909	0.029043338	-0.606308902	3717	0	2	199	297	279	205	146
FBXL13	1	12976262	13055113	0	4	1	0	1	0.728409944	1	-1.022979007	9771	0	2	1	1	5	0	0	0	0.37401162	1	-2.380486826	8588	0	2	5	3	1	0	2	3	0	4	3	0	0	1	0.971061946	0.981757608	0.042388597	11699	0	2	0	0	0	0	0
ARMC10	1	13055395	13063035	106	101	79	25	36	0.377759619	0.619696176	-0.407281779	6866	0	2	45	96	56	12	26	30	0.624376465	0.719931503	-0.205560467	10023	0	2	13	65	22	47	17	67	30	17	57	11	42	43	0.372501779	0.509859081	0.365804163	8183	0	2	7	29	18	8	9
NAPEPLD	1	13065342	13085319	129	166	71	51	39	0.14307275	0.34967442	-0.665507645	4583	0	2	204	308	202	72	98	110	0.965397468	0.976316859	0.009969145	11874	0	2	29	19	11	16	31	64	26	3	35	29	17	15	0.786425295	0.857748804	0.136049974	10656	0	2	55	124	39	68	49
GSAP	1	12815006	12862688	57	52	45	34	31	0.549005909	0.755504547	0.300318535	8276	0	2	126	104	88	27	57	66	0.475926858	0.591132606	0.220034753	9163	0	2	79	23	20	15	16	24	15	17	13	32	39	45	0.289106265	0.421144337	0.450962543	7649	0	2	27	22	13	11	16
FAM185A	1	12935323	12974762	730	522	484	262	151	0.325444767	0.568276895	-0.290729029	6439	0	2	119	131	102	29	36	62	0.616304335	0.713327712	-0.148498613	9981	0	2	520	332	228	170	224	409	203	76	256	96	239	166	0.306058882	0.440111795	-0.275648512	7757	0	2	56	98	35	39	29
CCDC146	1	12862617	12935416	4	4	3	3	0	0.88640988	0.953305528	-0.259848057	10953	0	2	16	26	18	1	4	1	0.034863306	0.070792945	-1.962598328	5461	0	2	17	4	1	1	3	25	1	0	0	0	0	1	0.001844255	0.007330906	-3.818318445	2774	1	3	1	2	3	1	0
FGL2	1	12915302	12921313	14	12	0	0	0	0.010258361	0.05768268	-5.25806339	1992	0	2	25	17	8	4	1	4	0.241388226	0.35043489	-1.068253051	7738	0	2	25	12	9	2	1	11	2	1	3	0	1	1	0.010176801	0.029975899	-2.187803049	3744	1	3	3	0	0	0	0
SLC26A5	1	13143550	13176906	101	56	82	65	44	0.150355148	0.361013507	0.609083454	4665	0	2	430	334	329	248	398	357	7.45195E-09	5.96532E-08	1.218808751	1385	1	1	76	44	41	16	12	23	6	24	17	68	30	56	0.227469804	0.353157439	0.600049666	7156	0	2	142	282	116	136	90
RELN	1	13184633	13457315	12	9	11	25	9	0.093279739	0.269771846	1.519432182	3873	0	2	12	21	17	2	4	4	0.226834683	0.332660864	-0.990228762	7653	0	2	13	8	18	7	1	2	3	4	4	3	7	11	0.906942655	0.94089968	-0.075503975	11357	0	2	11	14	6	4	1
LHFPL3	1	13612052	13847772	16	9	10	1	7	0.848731902	0.936489251	-0.214459396	10615	0	2	19	14	11	3	11	12	0.447068916	0.5646677	0.52119646	8992	0	2	6	3	4	2	4	6	0	1	0	2	0	1	0.048181	0.105215856	-2.023682666	5052	0	2	12	19	11	9	14
ORC5	1	13485998	13554943	1560	1604	666	387	423	0.006096389	0.039267195	-0.855929198	1739	0	2	502	288	374	188	342	354	0.000430373	0.001497189	0.904254995	3187	0	2	501	387	226	120	197	369	222	152	372	166	262	243	0.233108206	0.359490602	0.304627146	7204	0	2	473	859	347	315	250
KMT2E	1	13903029	13955806	681	504	965	447	158	0.242835648	0.482979083	0.498879773	5633	0	2	836	1205	741	36	45	67	1.3026E-37	6.39021E-36	-2.884022	226	1	3	173	338	230	147	217	259	37	36	131	124	260	148	0.087806375	0.168112622	-0.487029777	5771	0	2	332	544	445	394	341
PMPCB	1	13106459	13115402	1971	2502	1394	909	681	0.234871245	0.473748862	-0.397573872	5555	0	2	812	842	879	342	636	685	9.79143E-05	0.000398548	0.69883526	2723	0	2	936	828	614	312	703	1208	618	256	889	578	1001	772	0.128763581	0.225791822	0.374267859	6307	0	2	363	851	365	460	377
DNAJC2	1	13115335	13135310	1822	1434	1752	1019	306	0.918553246	0.965404098	0.044113098	11269	0	2	3439	3759	2856	169	221	337	4.5053E-55	4.12812E-53	-2.462439588	121	1	3	805	949	620	548	532	908	170	75	237	200	528	307	4.08881E-08	6.95856E-07	-1.065921851	648	1	3	1316	2326	1118	1369	1082
PSMC2	1	13132821	13139845	2812	2284	2185	1193	1061	0.888393397	0.954705406	0.032026083	10961	0	2	2087	3005	2071	994	1677	1882	9.02399E-06	4.45851E-05	0.681360923	2244	0	2	1209	1312	965	679	868	1393	976	547	1222	894	1390	1111	0.001070085	0.004638717	0.51248171	2544	0	2	900	1663	1008	857	801
SRPK2	1	13957490	14095954	790	365	274	177	108	0.021095397	0.097078696	-0.748491228	2434	0	2	551	620	533	108	186	213	0.015865683	0.036141941	-0.427026243	4867	0	2	382	234	129	161	108	140	81	53	104	105	161	108	0.181888132	0.296199397	-0.337980525	6804	0	2	170	398	87	185	137
RINT1	1	14138454	14150312	451	282	263	161	145	0.800135444	0.910249554	-0.071377782	10289	0	2	251	295	232	87	109	176	0.220688766	0.325499049	0.260777257	7607	0	2	118	143	88	69	61	133	109	100	94	89	131	197	0.000103648	0.00064179	0.888955361	1781	0	2	72	161	87	79	79
CCDC71L	1	14503364	14511573	431	395	276	143	110	0.12509126	0.323590579	-0.460520659	4330	0	2	120	124	97	33	78	73	0.138627185	0.223362826	0.425880683	6916	0	2	239	161	145	109	101	220	42	60	100	47	125	99	0.023599982	0.059706494	-0.494626371	4360	0	2	190	157	107	111	80
PRKAR2B	1	14593209	14681921	198	153	100	20	18	0.011853964	0.064174116	-1.331371277	2069	0	2	120	93	98	44	72	78	0.023855595	0.051059264	0.640707589	5180	0	2	178	27	61	29	36	61	14	12	10	28	16	11	0.00355634	0.012558218	-1.413890537	3123	1	3	115	79	57	80	55
PUS7	1	14116119	14138108	1617	1198	1620	484	515	0.964555755	0.985675487	0.013648983	11632	0	2	1973	2991	1978	447	681	820	0.002399935	0.006934604	-0.490420478	3837	0	2	646	715	602	406	439	892	385	337	394	332	627	555	0.518571607	0.644372697	0.112573673	9094	0	2	778	1063	846	718	621
PIK3CG	1	14534125	14571191	365	227	132	64	44	0.000937023	0.009948432	-1.092425724	1055	1	3	139	215	125	34	44	68	0.198407064	0.29940644	-0.370700983	7424	0	2	496	216	252	132	123	320	93	64	54	78	128	90	0.00184177	0.007324572	-0.939611323	2773	0	2	105	111	53	68	34
SLC26A4	1	14925044	14947031	9	10	8	9	1	0.923351648	0.967942145	0.113098571	11317	0	2	7	10	13	6	30	11	0.005303909	0.013921504	1.949539722	4224	1	1	10	0	3	1	2	1	3	3	6	5	2	4	0.202034671	0.321784858	1.060241789	6966	0	2	7	3	4	3	8
BCAP29	1	14895751	14919196	828	681	732	375	294	0.723021933	0.86597133	0.088980662	9729	0	2	989	1535	971	650	1003	1057	5.69286E-09	4.65806E-08	0.990700018	1355	0	2	699	343	570	431	163	324	318	346	476	236	467	685	0.05413789	0.115569618	0.578603101	5170	0	2	303	661	287	365	260
CDHR3	1	14267066	14367681	1	1	1	1	0	0.948542186	1	0.190699032	11494.5	0	2	7	10	13	2	3	0	0.313628004	0.429721591	-1.170410284	8226	0	2	0	0	1	2	0	0	0	0	0	0	4	0	0.874553545	1	0.407276154	11164	0	2	0	0	0	2	3
ATXN7L1	1	14156905	14267126	445	282	320	150	111	0.677723691	0.839564628	-0.118377703	9325	0	2	393	288	240	57	109	105	0.092627379	0.160212129	-0.440404404	6426	0	2	132	163	98	85	72	172	36	25	39	40	74	70	6.86748E-05	0.000447075	-0.776517143	1694	0	2	287	480	225	232	173
SYPL1	1	14331315	14337535	418	291	116	75	90	0.004821471	0.032975633	-1.004937689	1637	1	3	118	58	55	8	55	40	0.872317793	0.911941114	0.083071933	11280	0	2	75	72	62	69	47	97	53	58	65	43	164	119	0.002156372	0.008300338	0.74641224	2865	0	2	14	75	18	28	16
NAMPT	1	14363076	14392439	2560	2253	2085	1253	1186	0.528894716	0.739871327	0.163577928	8134	0	2	2350	3955	2616	712	1797	1235	0.717064113	0.796656311	0.088190055	10486	0	2	1484	1311	861	876	447	1381	436	334	708	424	1018	553	0.097405867	0.182066424	-0.297358725	5912	0	2	2090	2381	1378	1287	1021
HBP1	1	14682644	14697937	256	234	200	69	84	0.370857455	0.612809887	-0.319899627	6815	0	2	327	569	357	104	256	225	0.36716489	0.486409026	0.228248617	8541	0	2	274	130	99	85	87	121	42	40	58	26	70	77	0.008240034	0.025227955	-0.76322321	3602	0	2	302	256	183	154	161
DUS4L	1	14881063	14892691	257	148	134	64	86	0.572411638	0.771921835	-0.205157525	8465	0	2	440	567	423	178	315	329	0.002206375	0.006445871	0.534760214	3795	0	2	47	81	73	55	54	72	55	35	68	60	121	81	0.002104405	0.008145798	0.64582708	2849	0	2	61	252	77	127	87
COG5	1	14697141	14881099	707	356	452	254	127	0.72517812	0.867196521	-0.120744318	9743	0	2	451	443	385	209	255	318	0.000271707	0.000990985	0.638249753	3039	0	2	209	136	108	128	79	100	89	71	122	116	115	147	0.100897528	0.186828688	0.387075018	5967	0	2	216	398	200	224	190
CBLL1	1	14949348	14955889	583	408	600	296	170	0.370748124	0.612809887	0.274917809	6811	0	2	1694	2241	1679	139	334	295	2.33485E-14	3.43778E-13	-1.551573405	753	1	3	312	410	328	217	249	319	105	93	211	178	245	228	0.089263793	0.169995769	-0.260600148	5801	0	2	702	975	968	570	556
DLD	1	14993974	15007778	2402	1494	1575	849	964	0.688912503	0.846386854	0.103222007	9418	0	2	3115	3406	2880	1043	1463	1657	0.180348273	0.277954541	0.169282255	7253	0	2	769	1048	763	602	440	739	448	446	862	531	1254	844	8.34339E-06	7.30825E-05	0.542482152	1259	0	2	1855	1806	1554	817	834
SLC2A13	1	15244035	15380509	67	54	82	69	46	0.023551119	0.104722544	0.994750338	2519	0	2	143	119	134	115	109	158	5.78196E-07	3.51065E-06	1.299930762	1826	1	1	26	65	4	29	16	29	43	28	42	38	65	15	0.008520656	0.025928753	1.153989205	3624	1	1	44	193	23	57	23
LRRK2	1	15133562	15199297	60	64	100	95	48	0.010234363	0.057576645	1.223947473	1991	0	2	156	135	132	56	70	64	0.45118735	0.567799563	0.209959745	9030	0	2	70	106	30	16	30	35	29	12	33	19	57	42	0.947540833	0.966470617	0.022500263	11582	0	2	44	106	20	30	26
ABCD2	1	15407885	15449742	128	118	105	58	52	0.949920025	0.980561992	0.023717017	11511	0	2	124	202	148	80	83	85	0.099080853	0.169653964	0.461518144	6491	0	2	51	37	78	38	21	135	24	22	38	20	43	38	0.309623889	0.443964667	-0.369031611	7782	0	2	62	118	76	79	36
CPNE8	1	15633799	15729900	28	41	21	33	50	0.17598597	0.39702293	1.021508655	4965	0	2	19	9	11	36	29	31	1.23153E-07	8.38184E-07	2.702100502	1629	1	1	10	2	6	1	2	5	3	4	6	9	23	4	0.030912747	0.074158315	1.384767894	4598	0	2	25	41	10	34	16
ALG10	1	15818801	15825287	861	492	715	421	659	0.031469165	0.129257835	0.800779615	2727	0	2	238	351	264	222	268	296	3.60824E-10	3.50917E-09	1.254067591	1140	1	1	245	511	201	178	155	299	402	230	619	302	680	546	7.44958E-15	5.86814E-13	1.409311716	140	1	1	50	147	51	82	52
LAMB1	1	15009165	15050971	11040	6600	7465	3018	2110	0.240493785	0.480344309	-0.323494163	5610	0	2	13210	14787	12343	1263	1401	1849	4.95987E-35	2.26297E-33	-1.800429306	243	1	3	3839	6706	3857	3344	2537	4068	828	950	2586	1969	4425	2790	0.060641699	0.126299651	-0.377601006	5300	0	2	3826	7018	3642	3599	2716
LAMB4	1	15051529	15107119	14	9	6	8	6	0.839507495	0.931852488	0.199609204	10558	0	2	5	8	3	0	0	1	0.179020838	1	-2.487361827	7239	0	2	3	3	3	0	3	4	3	3	14	7	11	7	0.001250965	0.005275581	2.00624201	2615	1	1	1	0	0	0	2
ERGIC2	1	15105450	15128477	5090	4063	3052	1433	1861	0.331494146	0.574333477	-0.270203436	6492	0	2	1973	2196	1707	752	1077	1329	0.000513101	0.001747158	0.440928543	3256	0	2	1351	2495	1253	998	1125	1590	826	909	1180	1045	2155	1210	0.043743573	0.097534193	0.321163781	4947	0	2	1142	2190	1140	1092	908
KIF21A	1	15477719	15562176	401	480	591	264	124	0.638297016	0.814586317	0.19722592	8996	0	2	669	1309	697	57	70	96	1.80154E-18	3.56037E-17	-2.216786475	561	1	3	745	283	460	127	114	1393	25	29	65	67	111	70	1.36635E-08	2.60269E-07	-2.496243778	578	1	3	481	780	490	382	281
TPRKB	1	15825337	15829359	317	150	221	159	148	0.115781422	0.309219767	0.550086508	4194	0	2	300	576	391	182	239	278	0.025519458	0.05410867	0.506652686	5229	0	2	44	66	46	74	50	135	85	67	49	73	137	71	0.011747359	0.033754526	0.823878665	3838	0	2	87	252	103	184	117
GTSE1	1	15836989	15848000	3449	2140	1472	921	807	0.031763543	0.130015883	-0.503986366	2736	0	2	3548	3760	3143	934	1375	1896	0.980127765	0.98654815	0.003421189	11937	0	2	1523	1162	907	940	784	1393	600	434	538	474	854	586	0.07950242	0.155756385	-0.333305553	5638	0	2	1263	2295	812	944	689
TRMU	1	15848576	15860201	331	271	252	140	76	0.576173904	0.774663774	-0.190581696	8492	0	2	287	344	297	87	139	223	0.25893104	0.369896719	0.248944774	7869	0	2	85	123	65	60	67	112	51	47	79	93	47	87	0.237499749	0.364276388	0.31435337	7245	0	2	112	284	196	164	103
CELSR1	1	15865480	16041559	803	502	1769	929	423	3.03651E-05	0.000637089	1.430073316	533	1	1	1727	2280	2001	161	193	257	9.56589E-30	3.46592E-28	-1.953889682	306	1	3	359	809	509	562	476	779	111	83	374	384	1023	346	0.454313041	0.586807709	-0.251614091	8717	0	2	680	1693	899	950	622
GRAMD4	1	16063692	16139376	209	159	149	76	79	0.927186316	0.970236727	-0.029951578	11338	0	2	222	354	264	47	94	84	0.027595703	0.057814613	-0.561989835	5292	0	2	20	49	13	35	19	49	33	9	14	43	101	18	0.109430036	0.199323699	0.731335264	6067	0	2	91	118	74	77	89
CERK	1	16257551	16300910	86	135	163	62	50	0.454345664	0.685958456	0.359937344	7494	0	2	75	160	83	48	50	85	0.087829417	0.153518012	0.567072479	6357	0	2	73	55	68	10	74	39	19	30	51	21	83	62	0.707395961	0.797909651	0.154201173	10166	0	2	41	84	25	31	27
TBC1D22A	1	16325239	16480220	246	131	185	108	86	0.358102267	0.600380381	0.294255679	6714	0	2	289	526	308	124	186	179	0.458039404	0.574271499	0.174613472	9066	0	2	129	107	81	59	43	81	47	43	116	87	137	55	0.03283999	0.07777219	0.519518335	4657	0	2	104	159	95	109	90
FAM19A5	1	17209168	17633993	8	17	1	4	2	0.262741993	0.505172568	-1.509083725	5831	0	2	8	7	2	3	6	12	0.072790756	0.131224571	1.595501442	6157	0	2	0	1	1	0	1	2	0	1	1	0	3	0	0.775084081	1	0.431022955	10592	0	2	4	3	1	5	0
BRD1	1	18925595	18989763	2790	1380	1505	725	780	0.5154429	0.729945365	-0.170779636	8034	0	2	3224	6067	4579	587	743	948	8.57186E-10	7.82835E-09	-1.251319111	1214	1	3	383	633	426	356	309	528	133	131	249	215	316	290	0.001493357	0.006126765	-0.429075942	2688	0	2	1026	1841	1386	1304	1021
CRELD2	1	19045072	19056005	1491	654	822	442	422	0.932516529	0.972466373	-0.024296054	11377	0	2	436	763	495	260	363	428	0.000762501	0.002486427	0.668876189	3400	0	2	592	520	238	335	265	488	220	235	540	315	592	656	0.002012021	0.007871078	0.602518811	2819	0	2	308	449	227	203	236
ALG12	1	19029126	19044919	603	520	1027	379	535	0.001520868	0.01412541	0.990208841	1206	0	2	973	681	893	679	968	977	1.41114E-10	1.43931E-09	1.375654894	1087	1	1	190	280	144	137	123	197	104	188	353	324	605	307	9.36582E-10	2.36353E-08	1.331894038	437	1	1	442	714	226	384	324
PIM3	1	19333596	19338292	866	1163	262	115	163	1.1172E-05	0.000294442	-1.728695397	425	1	3	2320	1583	1850	682	768	1211	0.339696454	0.458176957	0.205397861	8373	0	2	178	156	512	212	360	324	36	43	37	53	121	53	2.30041E-07	3.21941E-06	-1.936493396	788	1	3	1314	963	2279	857	1530
ZBED4	1	18995438	19019861	3627	1908	1435	828	833	0.046791526	0.169177496	-0.512971062	3098	0	2	2604	4754	2985	905	1319	1549	0.598253647	0.697432871	-0.099107841	9899	0	2	944	1348	726	699	365	977	289	282	554	445	958	471	0.265050769	0.394357782	-0.188841275	7481	0	2	1778	2975	1082	1364	742
PANX2	1	20328206	20349394	37	42	59	43	37	0.036426431	0.142768336	1.065894556	2857	0	2	306	236	180	60	88	69	0.205059147	0.307685852	-0.362987417	7467	0	2	30	35	9	21	2	9	3	7	13	11	32	22	0.624594292	0.734798553	0.25139583	9692	0	2	45	112	38	57	55
MOV10L1	1	20276287	20309611	62	30	7	12	9	0.104346715	0.288803449	-1.245813823	4047	0	2	95	80	58	8	10	4	0.000131562	0.000517428	-2.004840015	2819	1	3	13	10	18	3	4	13	2	3	4	3	8	3	0.137056538	0.237142199	-0.849851527	6392	0	2	6	12	21	9	2
TUBGCP6	1	20464475	20487466	264	174	240	173	139	0.039269064	0.150018003	0.642583397	2932	0	2	419	789	486	85	126	115	4.68465E-05	0.000202807	-1.000136842	2561	1	3	182	152	101	107	46	139	35	74	100	93	118	106	0.548191468	0.671195238	0.151403532	9250	0	2	202	311	159	129	91
HDAC10	1	20487631	20503540	161	91	105	155	75	0.091150837	0.26643542	0.831730822	3832	0	2	830	634	590	370	542	712	2.86962E-07	1.83058E-06	0.977503365	1738	0	2	37	90	70	42	48	116	39	68	40	69	67	89	0.085601883	0.164721265	0.561548907	5742	0	2	200	511	248	269	198
TRABD	1	20383106	20415387	2686	1570	1962	1383	1285	0.085506472	0.255402132	0.468380737	3750	0	2	2892	3936	2840	1353	1784	2119	0.000593215	0.001987603	0.477989981	3309	0	2	926	1326	822	819	592	1145	623	808	1035	1047	1485	1095	1.62831E-06	1.78214E-05	0.720384188	1007	0	2	1496	1810	906	1046	799
MAPK11	1	20564338	20594716	587	397	284	195	144	0.181430696	0.404579516	-0.375961609	5022	0	2	478	414	463	252	273	417	9.84004E-05	0.000399914	0.80504396	2728	0	2	429	247	192	167	182	322	82	82	120	56	84	100	0.000714411	0.00330475	-0.900334558	2384	0	2	273	692	137	428	258
GRM8	1	21072254	21396652	12	14	2	1	0	0.052766322	0.183894079	-3.047295038	3214	0	2	1	3	2	1	1	1	0.81747683	1	0.392285428	11030	0	2	1	0	1	1	1	0	0	0	0	1	2	0	0.961820664	1	-0.084826929	11647	0	2	1	0	0	0	1
ZNF800	1	20959036	21036750	217	100	229	139	82	0.029989995	0.125208182	0.782892174	2682	0	2	39	29	41	21	24	38	0.028509008	0.059458122	0.918692356	5317	0	2	214	84	150	39	166	102	71	45	158	45	154	117	0.884278819	0.925835642	0.054661789	11203	0	2	82	75	64	36	61
PLXNB2	1	20647432	20898267	1728	1029	1364	928	698	0.091818645	0.267195444	0.421626694	3849	0	2	3124	2500	2346	623	512	921	0.008103309	0.020152846	-0.597968998	4458	0	2	1096	1407	701	884	407	1071	380	391	663	526	1063	1021	0.570501123	0.690060588	0.099458656	9372	0	2	872	3810	960	1642	617
POT1	1	21884110	21949081	216	246	224	130	81	0.859253487	0.940259702	0.066193178	10711	0	2	500	315	388	89	201	132	0.518966786	0.629310374	-0.189770919	9413	0	2	92	146	77	55	40	56	61	60	57	69	147	135	0.001673816	0.006722082	0.78053602	2746	0	2	234	388	157	174	127
GPR37	1	21985327	21997138	38	34	43	21	15	0.5870183	0.781802935	0.305195643	8580	0	2	73	69	71	29	48	55	0.045211101	0.088140579	0.628411735	5689	0	2	7	10	13	8	9	19	15	3	6	5	19	6	0.622666211	0.733785315	0.24660802	9668	0	2	27	85	31	28	15
SPAM1	1	22238230	22255751	8	2	48	88	40	6.04518E-09	4.80227E-07	4.630630086	141	1	1	10	9	8	45	36	62	3.10733E-16	5.292E-15	3.770674574	651	1	1	0	5	0	0	4	2	25	10	79	45	22	63	2.82339E-14	1.86445E-12	5.02692353	167	1	1	1	0	0	1	3
ASB15	1	22434434	22445893	13	23	0	0	7	0.297918289	0.542598823	-1.78357074	6161	0	2	1	0	0	0	1	0	0.734522319	1	1.367776937	10561.5	0	2	6	3	1	0	2	2	0	3	2	0	0	0	0.650877915	0.755725589	-0.595012666	9847	0	2	1	0	0	0	0
WASL	1	22351088	22401091	939	820	1163	563	366	0.165659161	0.382429568	0.397368496	4852	0	2	1803	3307	1903	206	333	390	1.93733E-14	2.87155E-13	-1.567610672	748	1	3	423	528	310	295	200	394	167	103	295	202	356	268	0.577491513	0.696247557	-0.072880696	9406	0	2	751	1356	609	719	558
ATP6AP1	1	22485250	22539257	1226	606	404	251	295	0.077500037	0.238942447	-0.573672736	3633	0	2	172	211	194	109	135	119	0.003887343	0.010612895	0.708659058	4061	0	2	530	681	551	388	260	457	227	135	385	187	400	320	0.143091934	0.245376746	-0.24071831	6452	0	2	66	159	49	97	47
NDUFA5	1	22449622	22454673	311	202	505	345	213	6.57382E-06	0.000191503	1.31800083	384	1	1	359	392	298	238	336	409	1.39183E-14	2.08529E-13	1.246766312	740	1	1	91	122	88	57	60	136	83	78	154	146	192	253	4.2455E-10	1.15035E-08	1.267047046	407	1	1	63	317	130	180	143
IQUB	1	22454198	22477194	27	16	4	4	10	0.452692757	0.684200724	-0.751303389	7486	0	2	10	16	12	4	4	7	0.997263207	0.997627276	0.00264387	12015	0	2	12	15	11	7	5	16	2	1	2	1	4	7	0.014055575	0.039014568	-1.403578681	3973	1	3	2	5	2	3	0
FEZF1	1	22978973	22982160	31	11	2	0	3	0.049729278	0.176288284	-2.644742133	3159	0	2	2	1	1	0	0	0	0.644552585	1	-1.497720729	10131	0	2	10	2	1	2	7	19	1	0	0	0	0	0	0.000877853	0.003936951	-4.11136105	2459	1	3	15	6	10	3	10
PTPRZ1	1	23043202	23177070	10	12	6	4	4	0.694293845	0.849179445	-0.420423542	9493	0	2	19	33	5	6	3	18	0.743448589	0.817838172	0.264088825	10626	0	2	1	16	0	1	0	4	0	0	0	1	0	2	0.215706993	0.339152654	-1.91872215	7062	0	2	0	7	1	15	3
CADPS2	1	22670261	22972029	49	26	6	3	4	0.008584336	0.050702589	-2.22227255	1896	0	2	95	80	88	19	16	42	0.230913226	0.337572161	-0.469713719	7681	0	2	19	16	5	2	12	4	0	3	3	4	1	5	0.09468432	0.178278757	-1.229595273	5869	0	2	30	52	6	9	11
AASS	1	23007391	23039846	99	21	37	34	19	0.963898535	0.985580612	0.029758506	11623	0	2	52	92	59	10	15	16	0.028818277	0.060012817	-0.951441423	5325	0	2	73	25	66	17	16	12	16	0	21	18	7	21	0.19780402	0.316417571	-0.770042304	6934	0	2	47	8	13	6	5
WNT16	1	23385215	23397661	2	1	10	9	6	0.009458953	0.054249737	3.400938964	1953	0	2	10	50	21	7	8	19	0.894860779	0.928254267	0.088874044	11401	0	2	2	2	4	0	3	3	0	0	6	3	9	5	0.242166976	0.369466235	1.03303207	7286	0	2	6	9	5	0	12
CPED1	1	23413119	23554790	1	0	0	0	1	0.898269859	1	0.579883566	11056	0	2	9	0	1	0	1	1	0.60757021	1	-1.091192741	9944	0	2	0	0	1	1	0	0	4	1	0	0	7	3	0.023382432	0.059224038	3.260497017	4355	0	2	0	0	0	1	0
FAM3C	1	23351572	23381021	790	487	675	313	405	0.14921369	0.359572496	0.415079157	4648	0	2	805	1404	810	493	663	949	2.82341E-05	0.000127094	0.826721195	2463	0	2	119	527	88	277	91	133	155	98	243	117	372	306	0.077054869	0.151905808	0.61980144	5602	0	2	165	579	216	378	217
KCND2	1	23659772	23928416	8	2	8	2	1	0.849965776	0.936685031	0.285010342	10631	0	2	4	6	2	3	10	3	0.074135	0.133257904	1.800640679	6175	0	2	1	2	0	0	0	1	2	1	1	0	1	0	0.434999652	1	1.191979351	8598	0	2	5	1	2	1	0
TSPAN12	1	23608923	23654511	448	203	198	135	140	0.827465147	0.925270751	-0.078018202	10467	0	2	85	188	161	42	55	58	0.711649695	0.791856701	-0.125378805	10455	0	2	74	123	52	93	71	85	51	33	116	51	146	127	0.035013371	0.081910789	0.522508507	4715	0	2	74	151	56	99	82
ING3	1	23568697	23587079	740	400	411	228	233	0.785752826	0.9029668	-0.075548898	10187	0	2	711	1601	1010	248	342	520	0.318954486	0.435766899	-0.246246222	8256	0	2	268	267	187	146	216	309	123	70	185	80	177	184	0.269865277	0.400117542	-0.231979711	7509	0	2	297	447	311	262	295
CTTNBP2	1	24616304	24691437	29	17	12	9	5	0.500201448	0.719131873	-0.539995038	7889	0	2	28	15	11	9	6	10	0.690943643	0.775563995	0.270580403	10345	0	2	6	6	1	3	9	10	1	3	5	13	8	4	0.458140518	0.590741866	0.494031033	8733	0	2	11	17	6	12	3
LSM8	1	24489379	24495990	346	285	135	72	104	0.054478134	0.187597147	-0.724745304	3250	0	2	272	386	216	75	114	189	0.656710924	0.746075829	0.109678997	10195	0	2	103	73	67	54	64	70	40	38	69	23	43	55	0.713610364	0.803358013	-0.103062739	10197	0	2	154	169	142	96	95
CFTR	1	24696006	24780327	0	1	12	17	10	0.000660245	0.007589995	5.634962795	974	1	1	30	32	30	5	4	8	0.07745221	0.138368136	-1.098448801	6213	0	2	2	1	1	0	6	5	8	4	2	6	27	19	0.000964204	0.004260111	2.480515005	2496	1	1	8	8	8	2	6
ASZ1	1	24799479	24836289	33	59	1	7	21	0.321199552	0.564199931	-1.122114688	6398	0	2	235	204	169	11	37	58	0.000370069	0.001309175	-1.265540925	3134	1	3	81	10	16	17	3	36	2	2	2	1	1	1	8.4325E-06	7.37459E-05	-3.452440138	1261	1	3	29	26	71	19	8
WNT2	1	24839427	24855392	6	9	55	33	8	0.000842284	0.009167346	2.74880565	1029	1	1	40	21	28	12	25	23	0.133494424	0.216762255	0.736577922	6859	0	2	1	3	0	2	4	2	4	6	13	15	12	3	0.000139025	0.000824728	2.694784417	1859	1	1	7	12	33	31	16
ST7	1	24857852	24995222	74	49	100	40	34	0.111655255	0.302016546	0.68393012	4141	0	2	94	124	135	29	28	54	0.304220419	0.419670497	-0.349442041	8166	0	2	42	31	48	22	49	56	13	7	22	13	42	22	0.061578055	0.127537212	-0.65122356	5329	0	2	96	104	105	98	87
CAV1	1	25201918	25216271	308	343	335	250	85	0.668420297	0.832565809	0.191920334	9231	0	2	19	32	26	9	41	16	0.050456244	0.096749978	1.103035599	5785	0	2	0	5	2	29	15	19	11	15	30	22	177	7	0.038963012	0.08895334	1.963486426	4831	0	2	6	26	9	29	17
MET	1	25059899	25148633	61	107	60	16	9	0.115381629	0.308299053	-1.066268746	4192	0	2	78	88	93	29	41	41	0.712390645	0.792522083	0.119018001	10460	0	2	86	66	32	32	22	59	4	13	13	23	17	16	0.002047465	0.007984245	-1.12617731	2828	1	3	183	233	85	129	70
CAV2	1	25223559	25231414	17	20	24	14	3	0.797626136	0.909123983	0.223600252	10266	0	2	32	41	44	12	38	29	0.100334559	0.171482851	0.730709565	6503	0	2	6	2	9	5	0	3	1	3	6	0	13	0	0.797160954	0.865435224	0.247145418	10722	0	2	15	23	12	6	16
CAPZA2	1	25007202	25036930	2325	1744	1285	682	633	0.070265868	0.223783904	-0.404395851	3517	0	2	2027	2167	1846	1092	1640	2044	1.34626E-14	2.02249E-13	0.986241421	738	0	2	664	1208	622	783	566	772	482	327	573	594	838	640	0.348874941	0.485464909	0.152954407	8035	0	2	877	1877	718	889	668
TES	1	25316652	25342777	1439	1045	424	237	350	0.005096476	0.034295908	-0.962377244	1664	0	2	818	1363	860	444	500	606	0.036873894	0.074250065	0.41190377	5507	0	2	255	496	364	267	150	373	136	179	160	145	310	304	0.957060771	0.97276186	-0.011930915	11626	0	2	174	688	218	257	262
MDFIC	1	25905659	25954293	125	111	201	135	133	0.000341691	0.004518638	1.274122437	847	1	1	186	150	128	126	160	201	4.34217E-10	4.15014E-09	1.412248101	1160	1	1	19	44	44	60	41	55	38	26	96	77	158	78	0.000232041	0.001283322	1.223096037	1994	1	1	25	89	56	78	62
GPR85	1	26817300	26823188	158	147	126	46	57	0.530870266	0.741577984	-0.244817953	8145	0	2	35	87	39	17	8	38	0.99518048	0.996798806	-0.00327879	12002	0	2	7	12	20	9	9	17	4	3	9	4	11	9	0.382912901	0.520621807	-0.403992293	8247	0	2	65	99	91	48	22
FOXP2	1	26047194	26460767	59	45	18	34	29	0.87692067	0.948564792	0.103905217	10880	0	2	564	199	257	43	109	120	0.098133017	0.168290914	-0.643901686	6481	0	2	17	9	4	4	5	11	0	3	0	2	4	5	0.082798093	0.16058292	-1.242615954	5695	0	2	97	410	75	116	67
TMEM168	1	26942361	26972265	1398	848	718	395	440	0.401553122	0.641165581	-0.223594533	7070	0	2	734	1351	1087	302	329	559	0.737765045	0.813566844	-0.077725452	10599	0	2	491	485	489	274	257	635	246	174	487	273	569	554	0.06577524	0.13432578	0.328945704	5406	0	2	193	442	319	254	190
LSMEM1	1	27049096	27056263	23	3	3	0	2	0.216554547	0.450692583	-2.001187729	5383	0	2	1	4	10	1	1	0	0.38027247	0.498826416	-1.51412605	8629	0	2	1	3	7	8	2	5	1	0	1	5	0	8	0.728947139	0.815049078	-0.326992781	10281	0	2	0	5	1	5	3
IFRD1	1	27057990	27068584	2592	2036	3410	1615	1640	0.001048013	0.010759661	0.747209649	1091	0	2	2771	2311	1765	919	1558	1898	0.000247371	0.000911764	0.669015602	3008	0	2	545	1765	715	1040	774	1062	1066	696	1323	1075	2190	1779	6.54118E-06	5.95675E-05	0.992155158	1211	0	2	846	1984	510	1011	651
ZNF277	1	27109322	27163047	364	213	182	100	91	0.23941231	0.478610973	-0.350749756	5605	0	2	534	327	449	134	217	236	0.555680254	0.660678497	0.149136196	9633	0	2	127	102	67	63	67	191	50	13	79	80	197	177	0.295313582	0.427896226	0.373028653	7692	0	2	47	156	35	106	55
DNAJB9	1	28562681	28571177	202	120	162	70	56	0.895554953	0.956072343	0.045266434	11031	0	2	874	1592	1024	349	476	683	0.523401239	0.632198447	0.129515955	9453	0	2	58	86	58	37	28	65	28	25	68	40	69	64	0.062384757	0.128666374	0.390315658	5353	0	2	294	375	193	185	174
THAP5	1	28571392	28577816	444	123	159	74	180	0.927649957	0.970540553	0.050676648	11342	0	2	1640	2837	1874	438	785	1044	0.392486786	0.510433686	-0.172244929	8708	0	2	223	141	52	134	112	83	51	45	142	56	132	71	0.744266476	0.825897635	-0.104845418	10434	0	2	503	718	420	380	317
DOCK4	1	27163247	27409762	95	129	88	36	49	0.656681276	0.82535216	-0.213626104	9147	0	2	230	192	191	41	78	44	0.078549196	0.139877118	-0.552914871	6234	0	2	142	37	43	29	41	45	21	25	36	34	51	23	0.524171896	0.649647974	-0.241274607	9120	0	2	93	72	38	57	48
IMMP2L	1	27427801	27880576	103	57	36	18	15	0.053854649	0.186526261	-0.959101787	3234	0	2	99	130	95	39	52	73	0.196992494	0.297719935	0.354415562	7411	0	2	49	53	50	12	25	51	11	8	12	24	12	29	0.076113028	0.150452495	-0.684709681	5587	0	2	21	50	18	22	27
CNTN1	1	29035553	29120868	8	4	13	1	5	0.525388888	0.7381619	0.805951494	8098	0	2	0	2	0	0	1	1	0.637305828	1	1.370428894	10090	0	2	0	5	0	1	2	10	0	0	0	4	1	0	0.462209099	0.594499877	-1.098719989	8757	0	2	2	0	1	1	3
PDZRN4	1	29166142	29419274	30	23	10	3	9	0.257292537	0.500162046	-0.978090293	5765	0	2	397	322	306	9	18	31	7.67337E-19	1.561E-17	-2.851288989	545	1	3	27	10	16	2	5	11	1	1	0	0	1	0	9.60704E-05	0.000600604	-3.921424856	1764	1	3	512	157	240	97	112
PNPLA8	1	28650991	28687291	1031	699	377	231	192	0.000812624	0.008880192	-0.83982084	1025	0	2	830	1124	926	207	589	343	0.973948421	0.982257515	-0.008803497	11913	0	2	776	870	345	223	228	895	86	69	211	71	307	198	1.24072E-05	0.000102109	-1.26825909	1340	1	3	250	555	296	334	256
GXYLT1	1	29589321	29620400	763	720	626	235	309	0.60625813	0.794698339	-0.162659318	8741	0	2	371	587	400	183	256	227	0.101329497	0.172677549	0.353494249	6522	0	2	348	562	276	383	167	311	171	108	199	101	348	174	0.133701861	0.232308826	-0.335027865	6366	0	2	220	447	112	193	104
YAF2	1	29633506	29660476	1149	660	444	234	199	0.001505316	0.014037971	-0.78043074	1201	0	2	943	842	717	336	575	509	0.004536432	0.012166284	0.526286203	4134	0	2	243	204	214	124	122	277	54	93	70	85	132	86	0.025682615	0.063962934	-0.548529826	4429	0	2	609	1025	496	578	362
ZCRB1	1	29690802	29702642	864	564	458	235	187	0.055101407	0.18932235	-0.467151963	3260	0	2	968	874	584	250	409	458	0.267673874	0.379695527	0.216932661	7929	0	2	420	433	259	290	196	302	139	74	155	97	203	167	0.000351067	0.001816782	-0.613977945	2131	0	2	375	690	213	365	252
NRCAM	1	28703927	28846685	14	8	13	2	5	0.983929301	0.993777466	0.02148631	11773	0	2	2	10	6	3	2	6	0.541645646	0.648862807	0.639977376	9546	0	2	1	1	1	0	0	3	3	1	3	1	1	1	0.185067996	0.300225046	1.476516477	6832	0	2	5	20	2	6	5
ADAMTS20	1	30042933	30129390	47	41	42	35	22	0.404820307	0.643822732	0.440164239	7096	0	2	194	154	161	56	111	55	0.619810863	0.716339313	0.165977857	9998	0	2	20	50	15	9	8	32	19	17	22	13	32	19	0.117700047	0.210542761	0.568956449	6179	0	2	71	103	64	52	43
PPHLN1	1	29702685	29770996	1027	470	766	402	281	0.450510709	0.682745292	0.219530754	7465	0	2	1163	1595	1046	551	796	848	0.000273444	0.000996932	0.568094803	3041	0	2	514	709	442	272	204	276	268	108	391	164	333	359	0.936863703	0.959021276	0.019406254	11533	0	2	362	1055	302	448	260
PRICKLE1	1	29773407	29833531	1553	842	1522	877	736	0.00420669	0.029714094	0.680986782	1585	0	2	1846	2258	2399	727	1089	997	0.469104496	0.584443369	0.138368774	9130	0	2	1314	1005	1361	1047	1141	1287	745	487	891	620	1176	959	0.800697664	0.868249148	-0.050555572	10737	0	2	861	931	1392	1180	1061
TMEM117	1	30223376	30431485	44	20	10	1	4	0.04707695	0.169935197	-1.899797254	3103	0	2	42	26	25	6	3	9	0.117348908	0.194767566	-1.026844545	6706	0	2	41	14	22	14	4	11	1	3	4	5	2	3	0.001874241	0.007424257	-1.913551096	2784	1	3	41	25	16	12	27
NELL2	1	30463156	30606604	252	346	74	17	46	0.000210558	0.003039259	-1.986236765	776	1	3	482	390	299	64	55	126	0.00110833	0.003488942	-0.929636555	3522	0	2	150	37	180	30	66	103	14	45	38	35	38	27	0.054638984	0.116525324	-0.878846416	5175	0	2	43	20	50	13	15
ANO6	1	30720813	30791204	4	30	957	73	50	0.003140569	0.024077694	4.524297256	1461	1	1	477	95	135	30	40	62	0.026739119	0.056253626	-1.128485619	5271	0	2	9	3	9	19	24	11	8	48	403	138	32	1	0.000980623	0.004323996	3.379208506	2501	1	1	5	49	23	19	2
PUS7L	1	30178851	30191169	76	63	65	18	13	0.399137498	0.63879211	-0.477242687	7045	0	2	307	250	174	45	90	162	0.919295084	0.944416047	-0.031377121	11553	0	2	85	20	49	23	28	73	15	22	14	36	57	23	0.680313623	0.778106061	-0.170818805	10003	0	2	44	70	64	31	62
TWF1	1	30203888	30222348	892	438	203	78	197	0.021511967	0.09842955	-1.075968857	2448	0	2	3544	3723	2672	1015	1760	1483	0.442008006	0.559870075	0.133369309	8963	0	2	205	681	471	163	218	358	163	58	137	99	153	232	0.023341757	0.059148183	-0.686168243	4353	0	2	856	2183	1193	963	965
IRAK4	1	30191161	30204925	35	19	49	11	23	0.201841734	0.432860283	0.832085009	5224	0	2	118	138	91	26	60	17	0.424994862	0.542722648	-0.351375746	8885	0	2	6	8	20	10	8	9	1	1	10	22	17	8	0.559137983	0.680217725	0.35906723	9316	0	2	32	28	18	23	20
ARID2	1	30872229	30978877	146	181	364	157	41	0.177150309	0.398846353	0.764195849	4975	0	2	1346	982	556	15	25	48	1.75372E-28	6.03834E-27	-3.733897471	322	1	3	143	159	79	112	77	142	3	2	22	10	35	31	4.34134E-12	1.79986E-10	-2.379936902	266	1	3	384	524	344	417	197
SCAF11	1	30985381	31026937	8586	6496	5583	2800	1321	0.131629442	0.334099565	-0.500073795	4413	0	2	7091	13171	8445	548	612	988	1.24034E-30	4.66156E-29	-2.387616503	295	1	3	4657	6204	4057	2616	2698	5420	657	426	1450	1247	2462	2976	4.64879E-05	0.000316072	-1.012608475	1622	1	3	3470	6018	3395	3150	2649
SLC38A2	1	31106673	31121733	2098	1143	597	412	477	0.02198932	0.099798367	-0.740840319	2468	0	2	153	251	266	78	145	105	0.296499958	0.411478742	0.312979498	8115	0	2	422	669	397	337	194	331	166	108	353	129	555	401	0.942582706	0.962489858	0.016864755	11563	0	2	238	545	255	216	169
AMIGO2	1	31370358	31379889	35	12	3	0	1	0.013850602	0.07205787	-3.343031633	2153	0	2	7	9	7	3	6	15	0.096899276	0.166664951	1.31619838	6462	0	2	66	16	12	13	13	30	5	0	5	3	4	8	0.00049098	0.002402188	-2.014091988	2254	1	3	24	11	2	3	1
SLC38A1	1	31051965	31090655	3602	2436	2483	1572	1233	0.709354998	0.858448137	0.084175598	9603	0	2	2578	1346	1855	1252	1640	1853	2.65375E-05	0.000120287	1.045121455	2446	1	1	994	2062	737	826	366	1138	750	481	1080	619	1895	1125	0.011532625	0.033284947	0.549148461	3821	0	2	1562	3247	1070	1273	736
RPAP3	1	31548260	31563213	1457	949	638	382	308	0.012349149	0.066246559	-0.587493916	2088	0	2	1488	804	865	414	468	939	0.07474959	0.134123435	0.496039141	6186	0	2	403	577	233	236	330	613	146	121	256	141	277	341	0.115436962	0.20730155	-0.338148332	6155	0	2	760	1089	502	466	351
LRIG3	1	31839396	31886512	422	299	340	145	204	0.537045488	0.746149344	0.197630273	8188	0	2	2735	2463	1524	479	528	973	0.054658684	0.103430761	-0.432540886	5862	0	2	265	564	219	192	158	242	54	37	102	68	137	94	4.96226E-09	1.06674E-07	-1.158351632	513	1	3	292	759	334	300	246
ATP23	1	31563312	31576453	696	426	357	147	186	0.127046693	0.327165873	-0.444875769	4349	0	2	395	836	557	192	369	395	0.080522406	0.142840306	0.42783586	6260	0	2	182	222	129	137	59	255	111	87	127	109	192	200	0.082552984	0.16034183	0.368833892	5687	0	2	114	254	141	139	115
SLC16A7	1	32158280	32250088	44	22	55	36	30	0.018630102	0.088760429	1.193151094	2351	0	2	301	141	139	27	93	54	0.290652186	0.40542545	-0.437700364	8073	0	2	42	27	32	17	11	28	16	21	34	10	38	16	0.291613495	0.424039243	0.373432333	7663	0	2	11	12	8	5	15
FAM19A2	1	32825200	33005487	3	0	1	0	0	0.829445145	1	-0.951875619	10485	0	2	2	1	5	1	1	2	0.867110542	1	0.25944997	11250	0	2	4	0	0	2	0	0	0	0	0	0	0	0	0.5459049	1	-1.84915387	9238	0	2	4	3	1	0	3
MON2	1	33104505	33176133	466	428	242	176	126	0.14608644	0.354410702	-0.466460034	4617	0	2	509	302	303	139	181	284	0.109549769	0.183859868	0.423639058	6625	0	2	153	362	133	96	68	145	68	47	102	77	138	154	0.740104639	0.82268662	-0.079441585	10415	0	2	250	682	199	261	124
AVPR1A	1	33419043	33421641	5	4	5	4	1	0.803694447	0.912167545	0.355131694	10314	0	2	4	9	4	1	3	3	0.962284461	0.974627829	0.054118452	11854	0	2	6	0	1	2	103	3	0	0	3	1	1	0	1	1	-4.596396158	11974	0	2	6	0	2	0	48
USP15	1	33026378	33090152	2594	1569	1278	637	644	0.058171026	0.196020958	-0.432101746	3324	0	2	1948	3414	2130	701	1036	1172	0.970027411	0.97974801	-0.006897751	11894	0	2	695	1150	588	555	383	720	407	210	393	317	550	551	0.392403982	0.530257458	-0.140214616	8301	0	2	1538	2439	1444	1182	879
TMEM5	1	33515762	33527383	285	110	65	42	32	0.006623999	0.041753189	-1.163340991	1777	1	3	151	347	220	31	56	94	0.039020952	0.077936461	-0.685055476	5553	0	2	30	45	62	35	34	111	18	11	23	32	56	19	0.184698558	0.299802134	-0.484107307	6828	0	2	36	81	62	71	51
PPM1H	1	33207640	33342147	307	197	64	38	35	6.54019E-06	0.000191495	-1.599201139	382	1	3	949	1159	1059	203	259	417	0.003412414	0.009472569	-0.534449006	3994	0	2	248	77	92	75	41	47	16	13	35	25	31	35	0.000477875	0.002353731	-1.344571241	2239	1	3	217	581	142	371	192
SRGAP1	1	33560316	33701007	729	609	521	122	135	0.060621428	0.201549603	-0.733994059	3369	0	2	206	156	141	53	40	101	0.878759832	0.916366654	-0.049987565	11329	0	2	217	128	137	106	118	129	44	56	68	52	153	121	0.251554121	0.379706931	-0.282471393	7365	0	2	171	185	99	137	89
XPOT	1	33726820	33752538	5677	3890	3172	1835	2326	0.849150136	0.936489251	-0.055803877	10619	0	2	2997	3198	2861	1382	1952	2054	1.29347E-05	6.22155E-05	0.599750437	2305	0	2	1796	1741	1376	1023	991	1939	1201	1094	1807	997	1941	1722	0.000124379	0.0007479	0.585743903	1834	0	2	1589	2226	1359	1331	987
GNS	1	33892986	33913536	1578	634	431	346	258	0.041868149	0.156739684	-0.701811767	2992	0	2	1758	2604	1952	1054	1293	1663	1.06997E-05	5.21669E-05	0.701597336	2274	0	2	1121	860	481	474	286	1072	167	343	667	308	647	312	0.49776656	0.626282901	-0.190061654	8972	0	2	632	1354	570	600	425
TBC1D30	1	33914381	33964318	83	63	63	30	56	0.487368882	0.710809745	0.353537542	7769	0	2	108	116	91	72	136	122	1.1465E-08	8.92453E-08	1.404191624	1424	1	1	144	36	29	47	15	95	29	29	58	49	24	56	0.791032728	0.860977761	0.115816744	10686	0	2	59	140	30	64	18
WIF1	1	34002231	34044011	147	182	24	4	34	0.00610052	0.039271222	-2.091277866	1740	1	3	23	32	25	7	4	10	0.359424544	0.478556493	-0.569653033	8495	0	2	67	156	71	38	9	35	11	17	9	22	15	35	0.03145112	0.075074231	-1.006817748	4621	0	2	26	88	23	16	6
TBK1	1	33752710	33785156	344	185	335	160	135	0.082638206	0.250035263	0.499398546	3702	0	2	193	200	145	83	112	134	0.003607512	0.009939486	0.638208483	4024	0	2	74	120	121	98	49	133	79	56	90	87	152	137	0.008700925	0.026397194	0.56510501	3635	0	2	76	176	57	77	47
RASSF3	1	33784123	33887319	3942	1670	1451	1008	696	0.108797593	0.296867684	-0.485951755	4105	0	2	4600	5742	4144	1438	1809	2340	0.870951871	0.911052306	-0.021575155	11272	0	2	2217	2327	1867	1248	1116	2754	508	750	1383	797	1814	797	0.067256395	0.1365685	-0.364234281	5438	0	2	1980	3472	2391	2252	1692
MSRB3	1	34107156	34191038	7	4	3	0	0	0.381854224	0.623218587	-1.995414733	6906	0	2	18	29	17	13	26	13	0.042418837	0.083578753	1.086932898	5629	0	2	1	0	3	0	0	3	1	0	0	0	3	1	0.967686644	1	-0.064766142	11683	0	2	6	19	4	5	4
LEMD3	1	34057863	34106949	730	610	745	329	241	0.668225799	0.832565809	0.12053406	9230	0	2	1248	1902	1538	158	238	282	1.45806E-15	2.37031E-14	-1.453676124	682	1	3	498	882	839	382	289	674	121	99	197	259	374	296	0.000160373	0.000934278	-0.861168784	1893	0	2	446	913	457	427	392
HMGA2	1	34323956	34428910	302	255	1871	918	832	9.23964E-33	2.58733E-29	2.905315236	4	1	1	608	929	638	123	178	195	4.71396E-05	0.000203837	-0.776931261	2564	0	2	109	550	240	404	314	143	426	343	446	903	1073	892	4.31591E-06	4.18609E-05	1.690859209	1137	1	1	132	404	115	234	198
TMBIM4	1	34489857	34497727	441	270	270	106	130	0.410788636	0.649926373	-0.250998711	7138	0	2	366	433	353	142	200	297	0.010890745	0.026101533	0.468785728	4626	0	2	66	185	109	95	110	197	103	75	125	123	175	283	0.00533523	0.017573749	0.752292338	3348	0	2	117	253	153	127	89
HELB	1	34535760	34551314	13	15	2	10	21	0.474881248	0.701271569	0.813894724	7670	0	2	127	150	111	26	67	56	0.845752543	0.893034138	-0.058613119	11148	0	2	27	72	16	47	11	41	1	1	13	8	31	21	0.034501374	0.08103965	-1.112988408	4696	0	2	25	80	26	47	26
LLPH	1	34487014	34489687	1141	831	809	418	339	0.62381488	0.805736908	-0.112672105	8884	0	2	1460	1624	1351	350	441	735	0.18697829	0.285883402	-0.223554803	7316	0	2	247	468	260	412	332	409	289	226	287	235	333	236	0.432810196	0.566800955	0.201147488	8584	0	2	540	788	386	572	493
GRIP1	1	34551482	34857151	290	184	199	120	57	0.741995716	0.878487001	-0.121078848	9846	0	2	88	77	65	18	26	28	0.352795274	0.471952764	-0.334236956	8451	0	2	184	134	82	93	28	67	24	22	80	37	63	50	0.10203274	0.188604938	-0.5267382	5978	0	2	84	188	44	86	32
CAND1	1	34900577	34929812	7603	5041	3855	2276	3064	0.721841493	0.865286516	-0.111446996	9702	0	2	5618	6697	5301	2190	3723	3514	0.002085577	0.006133367	0.44171745	3770	0	2	1141	1300	895	808	752	1173	642	652	1264	704	1137	1108	0.001372215	0.005711317	0.43618993	2649	0	2	3732	5644	3298	2814	2330
DYRK2	1	35018898	35033353	414	336	480	340	216	0.01627235	0.080899509	0.714444037	2253	0	2	577	1358	910	212	308	285	0.092266405	0.159662499	-0.441932537	6423	0	2	104	223	120	134	121	214	106	71	159	101	247	127	0.085745177	0.164939441	0.349112426	5744	0	2	187	457	278	343	226
MDM1	1	35233246	35257618	260	225	212	85	99	0.756529012	0.887689237	-0.10260482	9943	0	2	339	359	337	63	76	105	0.000492891	0.00168715	-0.75031343	3239	0	2	163	161	96	81	48	191	104	46	59	56	82	59	0.668111687	0.769657963	-0.129382533	9928	0	2	163	266	149	198	118
CPM	1	35432766	35464324	131	149	349	144	204	8.45117E-05	0.001447425	1.510089572	654	1	1	135	102	134	182	239	315	4.25093E-23	1.10634E-21	2.305692758	426	1	1	38	107	34	73	34	160	403	72	123	117	156	167	1	1	2.003886243	11974	0	2	10	53	7	57	9
MDM2	1	35415390	35431597	18670	9467	11344	5801	6561	0.779958416	0.900372485	0.073500029	10142	0	2	3737	7571	6162	1700	1654	2188	0.262807068	0.37413225	-0.271396837	7901	0	2	6920	7113	7013	10210	6726	7467	6371	4947	8279	5953	9983	9724	0.026565269	0.065657056	0.488622756	4463	0	2	895	1318	1617	1627	1075
SLC35E3	1	35393881	35399422	3085	1575	3854	1947	2090	2.7905E-05	0.000600495	1.067158725	519	1	1	2875	3688	3295	3599	3997	5039	7.04587E-26	2.08871E-24	1.721369004	374	1	1	2726	2518	2022	2558	1801	1938	2345	1696	2590	2131	3690	2905	9.10842E-05	0.000572081	0.72164839	1755	0	2	885	1610	1018	1564	1209
YEATS4	1	35546791	35549562	761	369	1277	542	856	4.16398E-06	0.000131382	1.580746686	355	1	1	589	678	533	374	405	557	3.6067E-08	2.64118E-07	0.929269915	1514	0	2	278	682	309	219	224	321	583	295	398	331	539	452	1.99027E-05	0.000153166	1.05942288	1433	1	1	98	404	80	168	128
FRS2	1	35563609	35617989	786	416	568	352	367	0.130122439	0.332231921	0.443442302	4387	0	2	1047	1963	1750	242	364	399	8.12587E-05	0.000335162	-0.904382992	2688	0	2	150	385	140	145	113	186	209	116	214	153	302	235	0.000190396	0.00108567	0.768647065	1934	0	2	224	573	409	352	279
RAP1B	1	35332500	35366129	6967	4052	4765	2203	2788	0.65294746	0.823703627	0.119578875	9109	0	2	5715	8143	5426	2429	2968	4059	0.030326934	0.062730359	0.327856044	5361	0	2	669	655	657	637	567	728	750	411	643	541	764	588	0.022225715	0.056829395	0.507873875	4314	0	2	6080	7202	6185	5518	4532
NUP107	1	35362956	35393184	4510	3070	2309	1239	1513	0.303405042	0.547339216	-0.279124742	6225	0	2	5230	6236	5105	1456	2320	2593	0.706077617	0.787078478	-0.047329646	10426	0	2	1898	2563	1543	1481	1078	1543	1100	700	1406	731	1826	1484	0.569633278	0.689411303	0.08674311	9367	0	2	2157	3723	2067	1861	1652
CPSF6	1	35503166	35532485	4574	2678	2405	1080	1062	0.054453693	0.187597147	-0.429433877	3248	0	2	3776	8052	4245	1114	1834	1806	0.086149563	0.151129779	-0.386761045	6333	0	2	1132	2093	1504	1293	833	1599	668	328	782	400	1077	732	0.004525202	0.015322053	-0.530803601	3257	0	2	2731	4689	2771	2402	1958
MYRFL	1	35713724	35758730	1	1	5	1	1	0.377641704	0.619684256	1.835623548	6864	0	2	1	1	0	0	0	0	0.916130769	1	-0.425869931	11533	0	2	1	0	1	0	0	0	2	0	4	3	5	4	0.003891995	0.013522486	3.495864342	3173	1	1	0	0	0	0	0
RAB3IP	1	35682029	35711342	1022	667	381	185	204	0.000854185	0.009271053	-0.868205902	1032	0	2	677	507	645	291	437	516	0.000291559	0.001056723	0.754741395	3059	0	2	190	254	160	66	105	202	138	85	123	89	153	166	0.215830557	0.3392319	0.289683967	7064	0	2	247	595	242	166	246
CCT2	1	35620961	35632922	9138	4571	5996	3208	3350	0.450300427	0.68270372	0.193480553	7462	0	2	8468	12541	8994	3032	5141	6110	0.099384609	0.170069017	0.255199002	6495	0	2	2077	4819	1906	2790	1407	3252	2190	1266	3011	2020	4056	3362	0.003805017	0.013274827	0.542558625	3161	0	2	3210	8746	3084	3886	2819
KCNMB4	1	35937977	35948946	80	14	0	1	2	0.001040713	0.01072403	-4.340993848	1087	1	3	5	5	3	1	1	2	0.790752862	0.852579693	-0.362232405	10887	0	2	44	109	11	23	6	10	12	0	26	7	11	18	0.228344969	0.354075972	-0.764087066	7165	0	2	1	6	3	2	1
CNOT2	1	35841858	35931516	3101	1909	1924	929	938	0.519863064	0.733188892	-0.142707982	8069	0	2	2682	3179	2349	903	1350	1831	0.021246493	0.04618821	0.316423136	5100	0	2	288	288	170	200	206	251	105	108	169	218	211	178	0.73303771	0.818543932	0.069339378	10363	0	2	2218	3376	1499	1669	1207
TSPAN8	1	36249787	36266910	0	0	4	0	1	0.300089833	1	3.709293224	6184.5	0	2	0	0	3	0	0	2	0.887835883	1	0.437687016	11369	0	2	0	1	0	0	0	0	12	2	1	4	11	13	2.32226E-06	2.42059E-05	5.346890378	1058	1	1	0	0	0	0	0
LGR5	1	36352052	36439081	14	18	5	9	11	0.952809406	0.98159063	0.05758185	11536	0	2	14	19	16	36	20	23	4.96798E-05	0.00021382	2.146978174	2576	1	1	8	0	3	0	2	2	3	3	6	3	6	8	0.058824169	0.123248706	1.477503488	5268	0	2	13	11	0	8	1
PTPRB	1	35958473	36039585	348	171	64	38	35	1.94698E-05	0.000452451	-1.604985588	482	1	3	617	665	374	42	55	112	7.57662E-10	6.95957E-09	-1.672765579	1207	1	3	482	192	203	182	110	254	38	55	45	37	70	52	1.34472E-07	1.97991E-06	-1.60458335	749	1	3	117	116	58	88	69
PTPRR	1	36025147	36168886	26	16	5	2	2	0.056277869	0.191932196	-1.998235699	3284	0	2	6	5	4	2	0	1	0.558493104	0.663524759	-0.862744518	9640	0	2	10	6	1	8	0	6	0	0	3	0	1	2	0.084941942	0.163697627	-1.877515935	5732	0	2	1	3	1	3	0
ZFC3H1	1	36454503	36492362	362	243	458	255	102	0.125817502	0.325093849	0.596034391	4335	0	2	694	1518	651	44	38	68	1.30345E-20	2.94925E-19	-2.862700922	490	1	3	524	362	247	149	98	265	48	23	64	110	168	96	0.000322836	0.001696159	-1.139996325	2099	1	3	630	524	262	159	128
RAB21	1	36551645	36570900	1608	1044	846	362	401	0.04801975	0.171788316	-0.484460866	3131	0	2	1547	3070	1838	591	804	1006	0.750951027	0.823339791	-0.065878725	10666	0	2	431	720	341	328	284	513	165	120	248	177	371	305	0.006133747	0.01972098	-0.356179137	3430	0	2	888	1411	763	776	580
TMEM19	1	36511782	36525754	58	70	60	41	33	0.5653946	0.766798028	0.282510921	8417	0	2	70	153	62	39	54	68	0.11753027	0.195005492	0.550294088	6708	0	2	16	21	29	14	8	27	30	12	17	14	45	52	0.003455837	0.012262217	1.10146473	3108	1	1	38	79	48	28	23
TBC1D15	1	36575116	36602178	439	386	325	196	234	0.629718357	0.809906455	0.160613079	8926	0	2	1137	1809	1188	368	491	613	0.441975412	0.559870075	-0.133905134	8962	0	2	303	251	140	126	78	174	118	98	179	122	204	200	0.048233488	0.105267941	0.403065542	5055	0	2	511	558	341	336	234
TPH2	1	36613329	36727660	2	0	0	0	0	0.772765629	1	-1.291319479	10081.5	0	2	138	194	134	30	74	75	0.819430251	0.873005078	-0.065041954	11039	0	2	2	2	1	0	1	3	1	0	1	0	0	0	0.354901934	1	-1.351365778	8071	0	2	64	27	46	53	43
TRHDE	1	36731204	36958919	21	23	2	0	11	0.378805704	0.620866651	-1.222927687	6873	0	2	62	41	50	15	20	13	0.517996601	0.628477601	-0.304559525	9407	0	2	23	13	14	6	10	18	1	4	0	0	13	7	0.049850792	0.10807048	-1.302900973	5090	0	2	8	27	20	39	25
KCNC2	1	37711494	37808713	30	11	5	3	6	0.272469583	0.517026419	-1.107115563	5908	0	2	23	4	16	19	22	17	0.006150394	0.015858004	1.787035426	4300	1	1	2	3	1	1	2	1	0	1	5	1	3	2	0.429601973	0.564140338	0.743018353	8559	0	2	3	25	2	13	1
CCDC107	1	37854557	37861875	174	104	49	29	23	0.003950781	0.028411853	-1.188864324	1557	1	3	160	320	227	54	86	110	0.543815016	0.6506057	-0.167381923	9562	0	2	40	142	28	26	19	51	16	24	40	32	42	60	0.604336497	0.71880862	0.18433466	9551	0	2	67	188	127	89	73
CAPS2	1	37818226	37854189	7	4	2	2	0	0.505216324	0.722786622	-1.228212799	7936	0	2	23	41	23	8	13	11	0.895384662	0.928402623	-0.071791698	11405	0	2	10	4	5	3	7	2	0	0	1	0	0	1	0.003411309	0.012147213	-3.297188634	3097	1	3	3	13	2	2	8
PHLDA1	1	38017046	38021395	104	78	58	49	31	0.809508221	0.915057178	-0.107367542	10355	0	2	222	231	159	25	28	57	0.000114574	0.000457924	-1.153537968	2774	1	3	238	63	63	70	26	91	11	13	20	38	29	41	0.002969176	0.010795937	-1.252822617	3033	1	3	58	149	64	44	56
KRR1	1	37893890	37899370	3169	2308	1448	832	494	0.003320034	0.025042222	-0.777376061	1485	0	2	2033	2023	1887	385	428	684	0.000113698	0.000454751	-0.659418308	2772	0	2	1163	1298	917	737	726	1501	402	185	440	366	501	464	8.3186E-07	9.96064E-06	-0.831904257	921	0	2	857	1295	595	660	609
BBS10	1	38115002	38117194	27	6	10	2	3	0.428293843	0.66463277	-0.89280644	7279	0	2	16	24	29	4	9	12	0.7723549	0.839227876	-0.182639114	10781	0	2	24	10	17	7	15	31	5	1	17	5	19	10	0.357216726	0.494152792	-0.451763535	8090	0	2	19	24	31	32	44
ZDHHC17	1	38250593	38316501	185	87	229	141	102	0.001226548	0.012087539	1.096555734	1136	1	1	344	335	180	92	96	127	0.800999426	0.85978126	-0.067525058	10946	0	2	70	219	35	72	17	51	58	32	60	40	122	92	0.223595014	0.348179301	0.457900844	7133	0	2	128	422	74	118	61
CSRP2	1	38319983	38327780	1687	1364	731	273	506	0.038271929	0.147589924	-0.750783662	2903	0	2	888	1052	751	233	418	487	0.620778496	0.717382862	0.081098681	10000	0	2	805	1835	313	607	319	547	194	491	86	379	194	646	0.550661739	0.673099742	-0.27533245	9266	0	2	268	710	222	287	190
OSBPL8	1	38117294	38200139	1837	1318	775	315	301	4.74235E-05	0.000912699	-0.994847349	582	0	2	1966	3089	2024	267	334	405	2.43819E-16	4.2172E-15	-1.448369345	641	1	3	2422	1030	1157	625	464	1166	320	144	294	301	629	616	0.00046688	0.002304726	-1.026656959	2234	1	3	929	1315	608	711	464
E2F7	1	38372675	38391456	1264	921	790	506	408	0.719449058	0.863905819	-0.088050227	9684	0	2	1047	1553	979	436	593	667	0.08673112	0.151933627	0.288467528	6342	0	2	130	677	260	321	164	260	215	166	251	250	560	410	0.034595436	0.081174143	0.593368783	4701	0	2	551	1098	506	558	381
NAV3	1	38477995	39006643	13	22	13	5	5	0.570787136	0.771216732	-0.522439436	8448	0	2	194	36	50	11	17	25	0.066843682	0.122427374	-1.115578035	6059	0	2	5	25	8	12	6	8	6	0	2	2	19	4	0.425563517	0.560648412	-0.522420621	8530	0	2	11	70	34	38	13
SYT1	1	39190930	39536618	40	66	191	26	22	0.175654483	0.396696244	0.977669588	4959	0	2	144	160	77	34	73	87	0.273568711	0.38651888	0.347593017	7961	0	2	9	26	4	12	5	12	2	2	16	7	8	18	0.723873955	0.811629669	0.189847675	10251	0	2	31	77	7	22	13
PAWR	1	39558807	39631936	2631	2121	2526	1071	968	0.637923431	0.81456413	0.112561634	8991	0	2	4235	4080	3611	1088	1975	1900	0.692945349	0.776970579	0.061920056	10357	0	2	442	1257	380	538	355	519	420	343	965	522	1993	1325	1.81167E-05	0.000141395	1.135269014	1413	1	1	447	1157	354	724	375
NAP1L1	1	38027570	38055883	8790	4421	5737	3109	3139	0.481649953	0.707072231	0.176900507	7716	0	2	9516	13978	10129	3405	5189	6312	0.261880652	0.373244734	0.162655718	7889	0	2	1836	2429	1699	1210	1635	2447	1584	866	1924	1160	3521	2208	0.005219918	0.017255774	0.495764662	3336	0	2	3163	7595	3449	4272	4096
PPP1R12A	1	39643442	39771697	1435	835	1452	711	197	0.707082327	0.856589784	0.176177093	9593	0	2	3158	3048	2674	327	417	769	5.25766E-11	5.59421E-10	-1.254908529	1042	1	3	544	768	356	294	218	412	65	47	142	118	257	132	2.95823E-09	6.75431E-08	-1.235372538	483	1	3	1358	2433	1186	1057	782
RPS16	1	39832992	39835918	3072	1719	4165	2531	1823	2.47178E-06	8.26459E-05	1.110664205	335	1	1	2113	3124	2482	1139	1404	2143	0.000328563	0.001174709	0.612393456	3101	0	2	722	1466	1181	1314	1169	1159	1203	1111	1412	1427	2280	1207	0.000627358	0.002952964	0.836458952	2342	0	2	715	1518	841	1036	983
LIN7A	1	40108428	40162371	134	143	63	52	40	0.194881109	0.422914936	-0.575522568	5161	0	2	71	67	57	28	42	37	0.148299784	0.236507437	0.488442658	6992	0	2	50	36	43	44	8	73	5	8	32	13	35	44	0.314759339	0.449574665	-0.429885854	7815	0	2	47	78	35	63	33
ACSS3	1	40199383	40277516	36	20	12	9	10	0.509332199	0.725820267	-0.490837381	7985	0	2	122	175	123	28	40	32	0.026128118	0.055209157	-0.695644585	5247	0	2	54	15	18	11	8	57	9	7	8	7	10	19	0.113607401	0.20484997	-0.783425724	6129	0	2	3	5	2	7	2
PPFIA2	1	40279158	40580717	2	2	0	0	0	0.538054326	1	-2.578606833	8198.5	0	2	4	3	3	0	0	2	0.559425614	1	-1.120095723	9642	0	2	1	1	1	1	0	2	0	0	0	0	0	0	0.377910314	1	-1.760876499	8212	0	2	1	0	1	4	0
TMTC2	1	40892776	41134585	234	202	173	43	56	0.160770761	0.376113022	-0.587647624	4786	0	2	690	593	616	54	144	100	2.3867E-07	1.53935E-06	-1.360224654	1719	1	3	76	109	37	77	24	61	30	11	37	21	88	34	0.358574788	0.495370131	-0.30092355	8103	0	2	235	339	60	180	99
CCDC59	1	40766554	40773010	1293	944	803	517	264	0.351357438	0.594674321	-0.283738359	6650	0	2	1278	1751	1428	297	383	555	0.001695627	0.005114096	-0.520265492	3676	0	2	272	561	208	204	173	692	277	81	418	159	265	382	0.493023175	0.621662425	0.215113865	8949	0	2	467	720	484	462	430
METTL25	1	40772912	40828784	47	36	44	23	40	0.216257903	0.450326227	0.696165659	5380	0	2	122	85	89	44	56	97	0.021358789	0.046395943	0.714381831	5104	0	2	30	31	5	19	4	25	25	15	35	8	55	26	0.010205522	0.030044445	1.114719777	3746	1	1	15	65	8	35	14
SLC6A15	1	41674173	41710399	38	54	59	37	61	0.070314148	0.223814336	1.058224638	3518	0	2	378	558	328	171	347	252	0.006228717	0.016030126	0.648931296	4308	0	2	149	33	39	28	14	50	16	25	76	16	80	29	0.741928814	0.824298908	0.152936788	10420	0	2	67	164	28	139	39
LRRIQ1	1	41785729	41885679	2	0	0	0	0	0.772765629	1	-1.291319479	10081.5	0	2	79	92	93	15	22	22	0.025781946	0.054594377	-0.823650217	5235	0	2	0	0	1	0	0	0	0	0	0	0	0	0	0.971490546	1	0.111381724	11738	0	2	8	23	16	54	30
ALX1	1	41898276	41919630	30	23	7	3	0	0.035637198	0.140851183	-2.33811489	2834	0	2	10	7	6	2	4	4	0.899903578	0.931493882	0.120022405	11425	0	2	61	8	11	2	29	20	6	2	1	4	2	2	0.002693987	0.009926258	-2.265324369	2993	1	3	17	4	6	3	8
RASSF9	1	42160403	42190042	148	81	52	19	16	0.010786498	0.060229093	-1.201389482	2006	0	2	509	365	337	79	288	135	0.901643038	0.932618738	0.043276483	11444	0	2	42	122	55	18	20	46	13	7	20	21	56	29	0.190406565	0.306988831	-0.488736182	6876	0	2	19	55	21	22	31
NTS	1	42207150	42223589	39	52	2	4	10	0.037165359	0.144846622	-2.050060604	2874	0	2	16	25	21	20	36	29	4.59862E-05	0.000199471	1.804626071	2556	1	1	37	10	19	7	16	33	1	4	6	2	11	7	0.005218832	0.017255774	-1.499671518	3335	1	3	17	4	14	6	3
C1H12orf50	1	42814340	42829809	53	43	7	18	1	0.11712881	0.310743676	-1.533079663	4222	0	2	249	337	233	48	66	70	0.000728365	0.002391288	-0.795133221	3377	0	2	70	22	30	9	25	16	3	4	10	6	6	5	0.000637293	0.002995765	-1.775653845	2346	1	3	41	113	36	73	73
KITLG	1	43015485	43066975	127	237	159	63	72	0.642426941	0.817347507	-0.227377213	9029	0	2	21	25	15	13	8	13	0.33282246	0.450604789	0.563394119	8340	0	2	18	20	8	8	3	12	89	28	76	74	74	65	3.17045E-20	6.35704E-18	3.247079221	55	1	1	14	10	8	6	4
TMTC3	1	42898822	42946402	1430	1165	813	654	397	0.494717713	0.716259397	-0.205700703	7832	0	2	1230	1217	1025	544	621	815	0.000614717	0.002050856	0.543780111	3323	0	2	463	884	281	344	204	535	223	125	427	294	543	301	0.674185459	0.773825691	0.089440463	9966	0	2	674	1204	467	527	341
DUSP6	1	43322564	43327276	216	122	286	204	105	0.001988612	0.017245088	1.090073077	1291	1	1	552	567	276	95	113	173	0.04751315	0.091949432	-0.518176532	5732	0	2	59	215	57	70	38	73	45	17	51	62	58	53	0.612617664	0.725217125	-0.161371329	9616	0	2	165	637	168	179	135
POC1B	1	43360800	43404429	635	364	389	252	203	0.821317324	0.921974042	0.061658736	10427	0	2	539	673	441	193	286	304	0.109252691	0.183444583	0.27817813	6622	0	2	223	241	153	67	96	154	221	115	203	102	300	76	0.013178769	0.037084834	0.78982604	3919	0	2	173	393	148	157	190
GALNT4	1	43399078	43404104	974	647	505	151	98	0.007756258	0.047113797	-1.035721758	1844	1	3	253	235	188	77	100	144	0.253120342	0.363375013	0.255591044	7828	0	2	277	804	285	164	130	223	170	118	142	92	293	149	0.400557017	0.537507121	-0.254157169	8367	0	2	158	225	74	134	55
C1H12orf29	1	42829904	42841711	519	339	140	94	95	0.000993537	0.010371487	-1.060721543	1073	1	3	296	248	220	72	116	138	0.681026952	0.767037986	0.092746242	10306	0	2	160	133	132	81	82	85	61	41	97	93	166	72	0.47556274	0.607284148	0.165538575	8825	0	2	185	242	91	152	81
CEP290	1	42836695	42887580	774	329	431	228	23	0.408925356	0.648135406	-0.561313434	7123	0	2	440	380	379	2	9	3	3.0356E-28	1.02297E-26	-5.092452913	329	1	3	563	1223	387	415	314	387	12	7	47	31	154	91	3.62537E-13	1.88855E-11	-2.891175757	211	1	3	140	250	95	90	71
DCN	1	44051181	44089820	3	7	0	0	0	0.161538404	0.377012768	-4.00699017	4798.5	0	2	0	1	0	0	0	0	0.92074357	1	0.405995319	11615	0	2	7	1	1	0	3	6	2	0	3	1	4	1	0.819264483	0.881706716	-0.222730163	10831	0	2	0	1	0	0	0
BTG1	1	44429365	44431896	3059	1881	1689	751	972	0.34865231	0.591899336	-0.253103533	6629	0	2	2686	2271	2078	824	1352	1729	0.006421859	0.016443223	0.456870181	4330	0	2	1268	1125	975	561	501	902	345	266	615	405	858	850	0.389485413	0.527282732	-0.148084205	8284	0	2	1976	2103	1368	1165	784
EEA1	1	44649239	44725767	3431	887	3779	1980	253	0.522367548	0.735273926	0.672175228	8084	0	2	1516	2258	1757	41	82	68	5.73808E-59	5.73136E-57	-3.513709702	111	1	3	3646	3754	1913	748	1160	3314	277	87	1152	775	1728	549	0.002581781	0.009560741	-1.196544897	2978	1	3	1177	1951	711	1131	762
UBE2N	1	44872360	44891392	4139	2594	2663	1347	1886	0.657547147	0.825703774	0.133624951	9155	0	2	4315	5445	4057	1506	2621	2986	0.008475554	0.020975105	0.366545128	4480	0	2	565	1146	631	497	558	897	559	419	815	473	950	670	0.006282367	0.020151816	0.446352763	3438	0	2	1946	3636	1818	1809	1709
SOCS2	1	44923674	44925349	176	132	351	192	138	3.2999E-06	0.000106787	1.36006276	346	1	1	216	178	200	63	101	129	0.243188243	0.352237226	0.285927523	7755	0	2	71	307	60	159	82	125	158	77	270	112	433	98	0.004153229	0.014281824	1.033208446	3207	1	1	76	344	72	159	108
MRPL42	1	44901295	44908503	808	390	434	207	272	0.852559516	0.937902407	-0.060035506	10650	0	2	417	551	441	253	432	503	1.76919E-10	1.77512E-09	1.077000363	1105	1	1	171	141	78	140	116	126	157	103	245	175	258	230	1.1427E-07	1.71452E-06	1.118408647	735	1	1	136	246	124	123	144
NUDT4	1	44847296	44871215	1969	1689	2209	1137	987	0.056587144	0.192542184	0.449356427	3290	0	2	3182	5208	3497	1077	1755	1854	0.974127557	0.98227851	0.005560145	11915	0	2	1423	1687	1296	792	774	1419	559	387	842	654	1175	948	0.223380837	0.347993201	-0.137505995	7130	0	2	1594	2351	1504	1371	1240
ATP2B1	1	43425750	43483118	30623	25861	9926	5272	6070	1.53821E-05	0.00037504	-1.148742133	459	1	3	32423	31808	24303	5358	5916	10801	0.00019141	0.000726157	-0.680500311	2922	0	2	13296	11709	11739	6796	4610	15814	2618	2214	2227	2205	7109	3750	2.36956E-06	2.45597E-05	-1.102309909	1064	1	3	19963	19798	16916	6999	7464
CRADD	1	44934650	45010549	212	127	272	118	145	0.003871428	0.028030937	0.92432162	1547	0	2	166	161	121	77	91	150	0.000637151	0.002118169	0.834730912	3335	0	2	143	97	68	75	50	95	130	47	102	67	130	108	0.003594654	0.012644927	0.757015433	3135	0	2	32	49	34	37	30
PLXNC1	1	45094845	45164370	960	796	271	205	136	3.16631E-05	0.000660445	-1.257229229	537	1	3	429	557	449	77	101	164	0.000308318	0.001109126	-0.748614482	3082	0	2	434	517	249	257	133	246	97	136	160	77	142	122	0.021988997	0.056289381	-0.609920698	4309	0	2	180	473	148	216	73
CEP83	1	45164323	45188580	1338	684	388	191	139	7.32555E-06	0.000208257	-1.250278038	394	1	3	439	328	419	42	45	69	4.72915E-09	3.92162E-08	-1.605894098	1337	1	3	899	729	378	447	376	449	50	74	113	77	164	126	5.36375E-19	9.69696E-17	-1.891898242	61	1	3	175	303	152	163	104
NDUFA12	1	45339455	45346978	842	638	1130	495	439	0.005752712	0.03761595	0.666039376	1713	0	2	767	535	543	258	384	490	0.003686239	0.010128706	0.60887277	4035	0	2	462	575	522	346	372	410	377	277	268	317	555	456	0.110478306	0.200779287	0.330157051	6081	0	2	64	175	93	101	108
TMCC3	1	45191561	45318003	569	359	179	86	95	0.000161816	0.002459295	-1.100334197	737	1	3	234	262	405	61	104	105	0.147760746	0.235843905	-0.436634338	6985	0	2	197	320	217	262	124	305	63	92	31	35	99	99	0.001298385	0.005448475	-1.084571447	2628	1	3	63	214	53	98	54
SNAPC3	1	45273004	45274441	414	367	149	84	186	0.289183045	0.533937601	-0.519682699	6074	0	2	507	733	619	106	149	167	6.30119E-05	0.000265936	-0.793795507	2627	0	2	87	143	82	216	106	175	50	87	60	42	158	130	0.714114304	0.803761232	-0.127425834	10200	0	2	84	228	142	161	130
NR2C1	1	45354984	45399425	1175	850	588	298	371	0.15288929	0.364341492	-0.405787052	4700	0	2	717	783	572	304	399	559	9.44825E-05	0.00038583	0.62093243	2715	0	2	406	648	294	250	234	302	144	133	190	139	301	246	0.085174799	0.164042557	-0.288542809	5736	0	2	391	717	278	315	243
FGD6	1	45402082	45470024	567	846	812	462	405	0.278851349	0.523258748	0.403592586	5975	0	2	686	918	763	283	355	405	0.302292074	0.417842193	0.176262048	8150	0	2	466	638	470	652	126	335	165	124	326	225	759	448	0.934140589	0.957644643	0.025809013	11512	0	2	125	619	333	377	136
NTN4	1	45628676	45665279	52	46	25	14	13	0.236095596	0.474947336	-0.6861412	5570	0	2	3	10	8	2	2	0	0.490649091	0.604492329	-0.917307806	9247	0	2	2	9	5	10	3	14	4	1	12	6	9	5	0.618410144	0.730643568	0.292792725	9639	0	2	0	1	1	0	0
METAP2	1	45566402	45581188	10279	9961	9492	5079	4759	0.582117651	0.778264479	0.142277182	8543	0	2	9024	11905	8434	2231	3308	4297	0.065850732	0.120980386	-0.245404759	6040	0	2	5779	7967	4313	4699	3109	6319	1999	1893	4351	2980	6232	4060	0.679593685	0.777443896	-0.050894245	10000	0	2	3620	6366	2959	3342	2567
USP44	1	45583799	45601142	1776	1522	2283	951	1597	0.017562156	0.085010245	0.81603377	2314	0	2	2461	1821	1549	1053	1327	1560	5.53421E-05	0.000235877	0.786358373	2601	0	2	450	2440	297	944	291	691	363	293	794	514	952	1066	0.473386423	0.605416383	0.258919869	8809	0	2	450	1900	261	828	315
SNRPF	1	45696331	45697655	1044	1401	1581	676	780	0.19796357	0.427697358	0.453071415	5184	0	2	941	941	694	466	564	723	8.59914E-07	5.06313E-06	0.799632088	1883	0	2	551	707	446	550	346	477	362	132	502	263	629	740	0.280888882	0.412084953	0.245700465	7592	0	2	247	521	315	334	351
VEZT	1	45470184	45562431	1225	1057	652	381	393	0.13267951	0.335023795	-0.417226801	4435	0	2	1294	974	1205	631	695	1074	0.000179427	0.00068526	0.787736373	2903	0	2	351	946	380	528	189	487	168	176	282	207	483	336	0.336823532	0.472401108	-0.220469018	7969	0	2	438	1599	419	740	307
AMDHD1	1	45700152	45708439	5	5	4	2	6	0.635273031	0.813408004	0.62763479	8966	0	2	89	100	100	40	63	65	0.051756108	0.098866294	0.550081721	5807	0	2	2	6	3	3	2	1	2	1	2	2	2	3	0.911861372	0.94493584	0.087823915	11384	0	2	23	34	29	9	5
HAL	1	45708698	45722994	12	1	10	0	1	0.916434205	0.964753716	-0.196931516	11202	0	2	35	40	33	12	8	32	0.640841343	0.733508026	0.242241861	10109	0	2	6	6	2	2	0	2	0	2	0	2	2	3	0.763659048	0.840730072	-0.294668919	10535	0	2	4	8	8	11	6
LTA4H	1	45725937	45740581	1433	1092	1149	431	848	0.53974033	0.747852322	0.229688017	8215	0	2	1520	1317	1379	894	1024	1412	1.05197E-08	8.24254E-08	0.997312416	1415	0	2	353	656	336	262	180	400	321	286	607	323	577	680	1.58833E-08	2.96381E-07	0.965155413	591	0	2	634	1091	503	478	374
ELK3	1	45781410	45815589	2099	1278	1215	428	436	0.054227241	0.187301294	-0.517589691	3242	0	2	576	669	538	305	455	636	1.19101E-09	1.06834E-08	0.96493868	1236	0	2	1767	1730	748	516	508	1209	339	412	1294	722	855	633	0.899906279	0.935977218	0.033315539	11285	0	2	812	1232	382	375	277
CDK17	1	45818675	45909523	469	538	520	271	246	0.500050691	0.719131833	0.217057974	7885	0	2	386	816	385	224	278	334	0.065151534	0.119989211	0.464391054	6025	0	2	235	315	145	154	90	192	75	77	182	117	207	191	0.369618773	0.506795453	0.15871428	8168	0	2	305	516	181	259	177
CFAP54	1	45929169	46037247	16	6	3	2	0	0.215569051	0.44947672	-1.913910926	5373	0	2	20	17	20	3	1	5	0.111806686	0.187166046	-1.337250852	6644	0	2	11	3	12	4	5	5	1	0	2	1	1	1	0.00952614	0.028408403	-2.246364438	3698	1	3	0	0	2	2	2
NEDD1	1	46042533	46066139	1035	908	710	375	439	0.743060093	0.878876839	-0.095335837	9856	0	2	1164	981	1012	431	598	632	0.018824647	0.041691742	0.415619423	5006	0	2	431	765	291	283	186	461	319	208	390	271	584	327	0.018644002	0.049270561	0.440076158	4173	0	2	344	857	281	417	243
APAF1	1	46717304	46744994	581	254	276	98	111	0.121773532	0.317871204	-0.536377164	4291	0	2	289	224	320	153	239	246	0.000130865	0.000515234	0.930836464	2816	0	2	139	368	142	148	44	191	62	115	64	76	121	161	0.918251663	0.947994696	-0.034459989	11427	0	2	67	245	67	108	42
IKBIP	1	46708171	46717161	135	46	50	26	4	0.173882934	0.393785432	-0.989909317	4946	0	2	113	75	85	31	51	35	0.719336419	0.798326614	0.129971815	10498	0	2	56	93	26	34	12	110	16	16	22	10	10	39	0.070291363	0.141061978	-0.79880555	5503	0	2	28	93	19	26	9
TMPO	1	46668936	46691164	4493	5227	3376	1611	2102	0.46345671	0.693822321	-0.246215655	7561	0	2	5695	8247	6170	1811	2648	3112	0.646189093	0.737674884	-0.065798409	10144	0	2	2760	2106	2499	1986	1326	1635	636	551	1265	797	2280	1418	0.055670579	0.118109877	-0.392611258	5202	0	2	2163	3851	1876	2317	1809
UHRF1BP1L	1	47184015	47238308	486	273	262	201	176	0.735843633	0.873675382	0.108979756	9817	0	2	388	1426	697	142	227	191	0.025806182	0.054633023	-0.764930011	5237	0	2	126	165	100	191	69	173	60	48	104	81	179	139	0.831773366	0.891688216	0.050518904	10883	0	2	158	266	176	195	133
ANKS1B	1	46755681	47168232	44	63	22	8	24	0.318382024	0.560804804	-0.727043119	6379	0	2	53	44	49	8	14	29	0.590930436	0.691101872	-0.251710436	9866	0	2	15	38	20	5	4	17	6	6	7	2	9	2	0.107194713	0.196084579	-0.889617554	6040	0	2	21	37	15	17	15
ACTR6	1	47242487	47251479	2986	1552	1734	765	1269	0.816437696	0.918309827	0.080153282	10408	0	2	2605	2914	2466	1349	2009	2283	1.2593E-11	1.42178E-10	0.835414883	982	0	2	1007	1952	636	882	512	923	776	441	1178	860	1539	1297	0.000735417	0.00338347	0.628972171	2397	0	2	1060	1937	850	886	1028
SCYL2	1	47252651	47287637	2756	1678	971	826	767	0.201334879	0.432456414	-0.406930816	5214	0	2	1506	1152	1302	628	819	937	0.001346416	0.004153509	0.605322579	3594	0	2	774	1278	476	650	388	1091	457	331	542	354	946	925	0.335129219	0.470683268	0.193900982	7957	0	2	509	1569	426	849	403
GAS2L3	1	47376058	47394614	110	67	68	40	57	0.583411036	0.779279229	0.251611131	8553	0	2	347	778	459	83	187	149	0.046897463	0.090980257	-0.568015393	5718	0	2	76	63	34	45	28	40	8	11	39	31	33	31	0.23365342	0.360281028	-0.368563042	7205	0	2	94	144	103	92	65
SLC25A3	1	46695050	46705814	12113	6908	5790	3731	4659	0.883024137	0.951766105	-0.046161677	10924	0	2	7071	12849	8099	6118	8999	9551	1.88657E-10	1.88777E-09	1.182137031	1108	1	1	2831	5570	1719	1996	2164	3498	2810	2321	4703	2579	4931	3810	1.85442E-06	1.98935E-05	0.875254158	1028	0	2	2909	6579	2842	3349	2756
ARL1	1	47708239	47713703	1300	1049	935	471	395	0.448765125	0.681575345	-0.17950289	7449	0	2	1590	1941	1419	671	940	1218	7.37908E-05	0.000306986	0.530711137	2665	0	2	331	917	436	245	366	579	232	244	269	225	745	425	0.575877704	0.694909653	0.13445346	9397	0	2	582	844	459	483	472
UTP20	1	47648303	47708169	5272	3914	3287	2105	1577	0.54501907	0.752744587	-0.139886036	8243	0	2	6640	4368	5561	875	1301	1574	5.70294E-05	0.00024244	-0.835561759	2608	0	2	2436	3358	1826	1810	1081	2344	780	579	1820	1237	2287	1610	0.532384017	0.657240674	-0.09623629	9160	0	2	2606	4566	2050	2293	1354
STRA8	1	47889126	47902219	19	20	0	3	3	0.103465543	0.287501253	-2.190143649	4031	0	2	9	3	5	0	4	9	0.505928774	0.617824905	0.762936358	9338	0	2	7	6	6	1	3	4	3	0	0	1	6	3	0.497662095	0.62622291	-0.55675897	8971	0	2	1	6	2	2	1
NUP205	1	47715104	47760658	6540	6024	3367	2041	2412	0.191276858	0.417786767	-0.399558921	5128	0	2	5805	4872	5035	2852	3924	4569	5.17014E-08	3.691E-07	0.863239214	1553	0	2	1911	2879	1366	1421	1045	2018	1263	997	2220	1488	3334	1665	9.55574E-06	8.18809E-05	0.60411215	1287	0	2	2226	4593	1953	2441	1662
WDR91	1	47904970	47919973	647	543	539	300	201	0.995470492	0.998322587	-0.00157493	11860	0	2	905	970	967	245	374	490	0.782701305	0.846367831	-0.046331448	10848	0	2	287	251	141	89	70	202	79	35	182	117	167	85	0.865374135	0.914026047	-0.04783629	11101	0	2	448	879	272	357	313
CNOT4	1	47775896	47861441	2276	1956	1917	902	605	0.55920752	0.762138687	-0.160353597	8374	0	2	4164	4335	3207	512	674	1226	2.29589E-07	1.4825E-06	-0.975184741	1717	0	2	604	923	345	340	319	651	105	114	241	194	388	193	2.39395E-05	0.000178803	-0.794848417	1476	0	2	2870	4836	1508	1790	1421
TMEM140	1	47922675	47927316	8	2	0	2	0	0.486828833	0.710443445	-1.694772001	7764	0	2	2	3	2	0	0	0	0.385432868	1	-2.280409855	8666	0	2	6	2	7	3	1	10	5	0	0	2	3	1	0.410862827	0.546644825	-0.739294785	8440	0	2	0	0	1	0	0
PDE6H	1	47967697	47976083	156	152	123	23	40	0.186066978	0.41050546	-0.671341029	5077	0	2	64	18	17	15	6	16	0.968644575	0.978618772	-0.027225003	11890	0	2	26	29	25	13	17	33	14	6	21	10	55	16	0.54879931	0.671566665	0.216492663	9255	0	2	1	6	1	2	3
ARHGDIB	1	47986221	47995411	1175	586	723	391	378	0.79389981	0.907088932	0.069629934	10241	0	2	316	337	243	140	174	265	0.000347443	0.001237026	0.704202659	3114	0	2	273	221	204	125	255	237	102	54	105	107	273	113	0.169500545	0.280415843	-0.359673707	6693	0	2	289	473	255	165	309
MGP	1	48028795	48034029	14	29	0	2	3	0.051522066	0.180851979	-2.683374382	3191	0	2	0	0	0	0	0	1	0.568066315	1	2.329548671	9722	0	2	8	42	11	4	7	5	6	0	4	0	1	0	0.026152469	0.064927832	-1.973408268	4443	0	2	1	1	0	0	0
WBP11	1	48056247	48065830	3242	2064	3498	1856	1042	0.097145829	0.275755305	0.465280094	3946	0	2	4059	6352	3997	826	1114	1470	9.75366E-06	4.79126E-05	-0.728257676	2257	0	2	1972	2329	1279	1271	927	1545	386	230	997	747	778	703	0.000401969	0.00202972	-0.721945357	2184	0	2	2043	3061	1941	1763	1246
APOLD1	1	48189927	48194915	36	31	13	18	0	0.420114599	0.656897158	-0.885763318	7224	0	2	7	5	7	0	2	1	0.327377961	0.444808757	-1.398075964	8306	0	2	0	1	2	0	2	3	3	0	0	0	0	0	0.716656502	1	-0.639831825	10213	0	2	0	3	2	5	0
HEBP1	1	48243498	48259557	115	108	103	51	34	0.825180454	0.924054304	-0.090650943	10451	0	2	234	277	304	114	95	148	0.520248941	0.630038231	0.170301884	9425	0	2	98	47	56	64	40	64	42	30	57	46	56	63	0.378097423	0.515855299	0.229692525	8213	0	2	50	72	76	81	53
DDX47	1	48200509	48209395	2357	1485	985	843	693	0.419444115	0.656819996	-0.245525952	7211	0	2	2153	1774	1655	820	949	1442	0.003053763	0.008586606	0.531882941	3943	0	2	854	967	894	479	450	1022	323	285	512	356	762	471	0.146803975	0.250418288	-0.216240658	6487	0	2	1191	1667	987	808	687
EMP1	1	48327379	48341583	24	17	66	27	52	0.000219654	0.003146215	2.12958963	782	1	1	35	19	50	18	11	20	0.654025887	0.743940188	0.255653894	10183	0	2	13	12	15	14	12	28	40	3	65	76	112	37	1.03767E-06	1.2069E-05	2.258061762	948	1	1	7	4	28	19	9
FAM234B	1	48265084	48286902	43	47	45	35	16	0.611038689	0.797604517	0.289534029	8785	0	2	60	27	27	21	39	41	0.011336977	0.026990137	1.136861375	4657	1	1	12	35	24	16	10	33	5	6	21	5	22	13	0.4074288	0.543165521	-0.330440504	8423	0	2	30	72	13	30	10
GRIN2B	1	48457439	48673018	52	74	218	52	42	0.024163896	0.106980156	1.252466588	2530	0	2	21	37	23	2	4	6	0.045786053	0.08913608	-1.430427446	5697	0	2	67	18	73	19	37	48	13	3	17	15	21	14	0.006628764	0.021072934	-1.183668701	3469	1	3	32	10	49	8	16
GUCY2C	1	48944947	48990651	11	2	21	22	0	0.133507967	0.336276756	2.057606733	4447	0	2	4	9	5	4	2	4	0.575341425	0.677299891	0.567128539	9798	0	2	9	3	3	2	7	4	3	2	15	11	22	26	0.00150413	0.006166373	1.854139136	2690	1	1	0	2	0	2	1
PLBD1	1	48904684	48942465	290	144	270	269	164	0.004528791	0.031293638	1.081716366	1621	1	1	469	347	343	147	223	327	0.01122684	0.026814299	0.565427788	4642	0	2	192	158	169	80	82	136	85	72	170	154	275	244	0.000194199	0.001103136	0.794469539	1941	0	2	69	150	69	64	40
TTC26	1	49002306	49048653	221	185	172	112	70	0.941527683	0.976191359	0.024958059	11449	0	2	249	275	231	107	137	153	0.033543366	0.068489004	0.426356954	5431	0	2	181	107	61	73	37	88	38	47	48	37	68	50	0.37083478	0.508210011	-0.261981198	8172	0	2	110	163	70	95	28
UBN2	1	49060341	49117023	1095	957	981	561	229	0.835298299	0.929667751	-0.077431438	10526	0	2	2956	2884	2377	440	522	742	1.75488E-09	1.53684E-08	-0.929085408	1266	0	2	821	772	365	376	300	665	75	58	169	183	271	190	9.69701E-09	1.94945E-07	-1.260875789	548	1	3	1380	2578	891	1234	690
ATF7IP	1	48792291	48903334	2465	1966	2285	1582	919	0.215757542	0.449702313	0.345221344	5375	0	2	4362	6559	4857	999	1472	1789	0.000317381	0.001137917	-0.549138147	3091	0	2	1593	2147	821	744	802	2243	414	457	824	759	1361	951	0.290700808	0.422935159	-0.216725496	7659	0	2	2717	3729	2025	1455	1149
POLDIP3	1	49183465	49197408	3247	2425	2147	1212	1153	0.764700329	0.891951306	-0.068323605	10005	0	2	2379	3841	2612	833	985	1424	0.603101427	0.701709048	-0.092151025	9920	0	2	1298	1565	964	783	623	1425	583	431	879	648	1319	865	0.482274603	0.612380463	0.077631537	8878	0	2	1042	1941	1104	890	741
RRP7A	1	49200810	49204428	2445	1686	1793	773	645	0.445127233	0.678019002	-0.177858801	7426	0	2	1527	1413	1511	422	536	775	0.801799003	0.860306353	-0.043496661	10951	0	2	737	986	948	616	610	1344	411	361	610	452	964	580	0.606605487	0.721022344	-0.086908128	9560	0	2	681	968	750	635	579
SERHL2	1	49205224	49213440	46	22	9	6	0	0.053971612	0.1868054	-1.997539905	3236	0	2	120	80	110	16	21	42	0.074190604	0.133336233	-0.695055652	6176	0	2	8	7	16	0	9	12	3	1	1	0	4	10	0.22241812	0.346934516	-1.002564444	7121	0	2	22	95	35	33	30
NFAM1	1	49248293	49268747	23	12	20	5	14	0.587241853	0.781849043	0.450331684	8583	0	2	1	20	7	3	4	2	0.880663167	0.917316096	-0.170521757	11341	0	2	5	1	10	2	5	7	3	4	0	0	1	7	0.676217314	0.775109088	-0.380314181	9979	0	2	4	4	8	1	4
SMDT1	1	49420739	49422778	152	60	72	34	62	0.893723201	0.9558975	0.068450506	11010	0	2	193	230	179	113	131	170	8.05198E-05	0.000332362	0.81459559	2686	0	2	107	112	53	47	44	89	56	33	47	46	92	62	0.404157353	0.540510222	0.184635451	8396	0	2	43	110	36	62	61
NDUFA6	1	49418393	49419964	679	340	364	223	200	0.869608936	0.94505164	-0.047575282	10831	0	2	360	409	236	107	141	209	0.356984259	0.47610784	0.203673614	8479	0	2	355	497	473	189	289	413	217	138	203	212	312	270	0.566239255	0.686584552	-0.117110124	9347	0	2	68	67	44	66	67
FAM109B	1	49422880	49428092	1608	1136	1473	877	810	0.0398527	0.151664909	0.481656709	2943	0	2	441	406	409	138	131	171	0.513362573	0.6240161	-0.147282801	9387	0	2	596	942	563	520	415	488	510	397	735	524	1245	938	1.559E-08	2.92391E-07	0.826111846	588	0	2	79	240	65	125	78
NAGA	1	49428092	49432399	354	171	443	257	61	0.167777389	0.385650429	0.713604149	4873	0	2	75	58	91	42	58	59	0.014702604	0.033819041	0.832503195	4820	0	2	16	31	100	18	9	76	17	25	40	44	248	49	0.049357407	0.107169419	1.081319468	5082	0	2	27	74	22	51	40
SEPT3	1	49441081	49455344	58	43	40	11	15	0.431799286	0.667851947	-0.458534492	7304	0	2	2	6	1	1	2	0	0.959691046	1	-0.087144175	11844	0	2	55	8	13	13	5	12	0	5	6	1	4	2	0.006779398	0.02142212	-1.932040189	3490	1	3	14	4	14	4	4
TCF20	1	49276281	49391792	3987	2645	3303	2462	576	0.784814561	0.902722108	0.127958613	10178	0	2	4335	3493	3839	156	141	206	1.9899E-49	1.53209E-47	-3.180435616	144	1	3	1737	2710	937	1225	630	2299	118	95	528	296	956	451	1.59012E-06	1.7466E-05	-1.517638593	1004	1	3	3192	6204	1554	2738	1465
WBP2NL	1	49432934	49440752	338	222	371	199	186	0.008827418	0.051794611	0.695776731	1909	0	2	474	621	491	231	286	444	0.00068679	0.002267553	0.607132615	3358	0	2	194	264	124	123	102	195	149	98	171	145	278	203	9.41257E-06	8.08425E-05	0.64972507	1284	0	2	203	244	264	167	181
TNFRSF13C	1	49476008	49479967	7	3	4	2	5	0.674971726	0.83762002	0.567383275	9310	0	2	21	13	5	4	1	3	0.398317766	0.516327496	-0.846604645	8744	0	2	2	3	2	4	1	5	0	6	1	0	8	3	0.469298379	0.601513544	0.655518426	8789	0	2	1	1	1	1	1
CENPM	1	49461988	49468898	2289	1668	1636	908	394	0.432937401	0.668543375	-0.270318646	7314	0	2	126	160	98	42	52	87	0.37303751	0.491838135	0.249707449	8584	0	2	577	530	554	314	279	954	286	174	284	260	616	497	0.82583809	0.887119104	-0.049415433	10856	0	2	34	79	57	32	25
MEI1	1	49519909	49553734	13	0	2	2	0	0.588589771	0.782596603	-1.252966809	8590	0	2	16	14	11	9	5	5	0.652641793	0.742613089	0.333322678	10179	0	2	6	0	4	2	1	3	5	0	7	1	1	0	0.6990606	0.792106198	0.413916105	10116	0	2	2	1	1	0	5
SHISA8	1	49487082	49494074	16	9	6	3	4	0.549285669	0.755504547	-0.638002328	8281	0	2	7	2	1	3	7	2	0.160612652	0.253013991	1.646882759	7084	0	2	10	1	3	5	3	3	1	1	6	3	4	0	0.745810537	0.827028517	-0.269920202	10447	0	2	5	6	3	6	5
SREBF2	1	49493088	49511605	2255	1164	3007	1762	1239	1.31033E-05	0.000329214	1.092205331	445	1	1	1078	1163	767	207	236	284	0.000276478	0.001006672	-0.675743349	3045	0	2	2540	1453	891	724	1030	965	554	383	1106	826	1317	754	0.725010488	0.812212075	-0.089073768	10261	0	2	554	1205	308	482	437
CCDC134	1	49511854	49516275	261	178	349	219	97	0.028944873	0.122004153	0.802865105	2657	0	2	252	259	244	183	167	223	1.80332E-05	8.45385E-05	0.976919202	2365	0	2	171	68	225	52	101	208	43	44	86	51	151	206	0.822246317	0.884139273	-0.085176585	10843	0	2	35	68	57	42	61
XRCC6	1	49558420	49571511	762	524	544	407	289	0.381282131	0.622738575	0.245287077	6901	0	2	1113	1279	1021	229	339	516	0.040221122	0.079916054	-0.344171862	5582	0	2	197	377	354	169	157	389	103	88	209	161	339	306	0.795150028	0.863984037	0.057932104	10711	0	2	392	694	515	350	220
SNU13	1	49554204	49555495	9928	6216	6305	3806	3348	0.893008994	0.955814022	0.029626191	11003	0	2	1901	2229	1787	894	1292	1243	0.000116935	0.000466522	0.574134054	2779	0	2	4043	5832	3644	3410	3133	3637	3014	2096	4065	2729	3515	3537	0.08942376	0.17020456	0.283905646	5805	0	2	502	1231	584	771	590
CSDC2	1	49592786	49597289	214	105	163	133	82	0.119156836	0.313672318	0.586461639	4255	0	2	48	42	27	7	33	22	0.44962543	0.566476948	0.384262027	9018	0	2	26	43	55	26	26	55	7	18	31	19	55	33	0.92367911	0.951513088	-0.031580663	11454	0	2	22	35	54	13	11
DESI1	1	49571842	49585200	1487	1241	728	424	464	0.087397019	0.259526513	-0.480778863	3772	0	2	573	523	533	240	374	418	0.000147653	0.000574597	0.66516504	2849	0	2	764	829	476	364	288	734	240	198	361	241	453	390	0.080609264	0.157433389	-0.260557717	5656	0	2	142	475	177	159	150
PMM1	1	49586496	49592152	324	281	510	389	216	0.000634613	0.007362231	1.122840127	965	1	1	1110	907	803	360	522	664	0.009938427	0.024111014	0.456624285	4570	0	2	137	225	121	91	100	227	84	91	188	112	351	187	0.000913994	0.004072535	0.680105675	2475	0	2	345	737	266	300	256
POLR3H	1	49601068	49607431	233	153	390	225	91	0.007688347	0.046802814	1.050365768	1840	1	1	302	182	190	146	147	274	0.000148158	0.000575756	1.068181864	2853	1	1	46	55	68	48	54	148	45	42	53	58	121	53	0.238087851	0.365026111	0.364165763	7249	0	2	95	182	91	83	81
ACO2	1	49608448	49628876	5137	2856	4078	2179	1842	0.18421863	0.408336591	0.291097167	5052	0	2	3153	3779	3417	829	1320	1388	0.134777284	0.218505964	-0.215149893	6871	0	2	1124	2328	895	1054	817	1218	791	605	1415	1024	1868	1704	0.000493322	0.002408301	0.54884506	2259	0	2	1143	2998	1022	1414	1025
TEF	1	49664270	49678819	2973	1186	2073	1391	1393	0.056778295	0.192771183	0.622381725	3299	0	2	151	210	162	86	114	96	0.02724818	0.057194353	0.559955551	5283	0	2	686	851	982	746	493	927	655	604	1010	705	1540	1378	9.85701E-07	1.15642E-05	0.83885463	940	0	2	206	345	222	161	162
TOB2	1	49639914	49646718	3708	1996	1421	891	628	0.007765629	0.047145157	-0.665844187	1845	0	2	589	1135	774	164	289	364	0.202417154	0.304587267	-0.289616639	7445	0	2	1600	2008	1019	1285	1049	1368	404	268	717	499	827	902	9.69168E-06	8.25965E-05	-0.687875556	1294	0	2	450	935	375	451	276
PHF5A	1	49629137	49635168	2305	1819	1855	1083	872	0.59152564	0.784289618	0.122986976	8618	0	2	1910	2371	1924	1169	1742	2261	1.71941E-15	2.78701E-14	1.062056134	684	1	1	1254	1334	825	707	703	1186	771	604	938	741	1114	704	0.044623622	0.099175595	0.335566935	4963	0	2	642	1347	614	653	534
ZC3H7B	1	49686052	49731499	1420	716	983	517	362	0.832570273	0.927645442	0.056606167	10515	0	2	390	294	217	29	53	53	1.36792E-06	7.77749E-06	-1.406661099	1950	1	3	1151	803	422	359	218	676	176	189	468	351	391	394	0.346510058	0.482976861	-0.243430219	8023	0	2	286	380	106	193	86
EP300	1	49778615	49836401	1242	1051	4631	2260	264	0.099601549	0.280522241	1.659575203	3977	0	2	5567	4708	3915	29	34	66	5.0251E-125	2.4223E-122	-5.465173336	23	1	3	1925	3428	1048	1646	967	1853	52	59	320	222	568	222	5.47937E-14	3.37578E-12	-2.481880596	179	1	3	2565	4675	1631	2274	1237
RBX1	1	49860866	49871899	443	286	522	327	152	0.048613936	0.173446581	0.672594193	3139	0	2	367	487	370	247	330	438	1.37498E-10	1.40372E-09	1.069543959	1086	1	1	35	70	82	20	29	54	53	26	38	38	87	78	0.02567136	0.063949348	0.706380644	4428	0	2	256	423	206	241	227
L3MBTL2	1	49759018	49773636	1415	726	1250	704	578	0.031526803	0.129447112	0.533084686	2728	0	2	2318	1960	2025	390	646	903	0.02627125	0.05546931	-0.410469018	5251	0	2	685	790	435	429	415	641	208	236	443	351	388	417	0.396104087	0.53368795	-0.134006684	8331	0	2	900	1280	850	624	664
RANGAP1	1	49734271	49753468	10693	6069	8930	4956	4833	0.04455159	0.163901841	0.460440952	3044	0	2	3320	3843	3039	1005	1667	1704	0.384437786	0.502388228	0.117151568	8662	0	2	3669	5669	2798	3205	2444	4014	3138	2706	5567	3481	4219	5109	9.42786E-07	1.10961E-05	0.767833848	937	0	2	1933	3713	1791	1974	1487
CHADL	1	49752870	49758232	81	54	48	40	13	0.75762782	0.888386244	-0.172226683	9948	0	2	21	37	26	8	4	7	0.253975761	0.364037396	-0.735606576	7841	0	2	22	40	66	33	37	65	8	5	24	7	18	8	0.000380499	0.001944461	-1.441682594	2158	1	3	4	7	4	1	11
SLC25A17	1	49931477	49945613	710	490	463	172	117	0.094556048	0.271848638	-0.55036863	3896	0	2	412	680	547	245	381	490	0.000123429	0.00048961	0.769469791	2795	0	2	71	97	100	47	66	118	60	45	106	79	202	166	0.00024121	0.001325393	0.863065449	2007	0	2	130	395	155	221	178
MKL1	1	49964173	50062126	1893	1318	1386	834	247	0.593857372	0.785521543	-0.229294736	8639	0	2	788	937	729	31	56	47	4.49285E-39	2.29549E-37	-2.849054031	217	1	3	1218	1020	879	600	399	849	110	139	271	281	468	309	4.83145E-08	8.04852E-07	-1.122050007	662	1	3	449	1032	362	547	233
XPNPEP3	1	49892526	49906193	1056	562	784	492	404	0.159096069	0.373670594	0.36614364	4769	0	2	327	565	385	165	218	290	0.042941807	0.084459076	0.424440102	5639	0	2	466	398	217	245	192	314	267	179	353	284	466	104	0.093425457	0.176450753	0.475560875	5851	0	2	116	178	88	124	118
ST13	1	49906149	49926208	8646	5847	5148	3539	2627	0.771726858	0.895113652	-0.069068638	10062	0	2	10896	13527	10425	2681	5031	5027	0.401711056	0.519511311	-0.124524043	8768	0	2	3090	4755	3114	2392	2021	4038	1425	1296	2272	1531	3133	2403	0.275446912	0.406480469	-0.111239609	7546	0	2	5032	9325	4720	4890	3825
SGSM3	1	50062789	50089285	1238	565	281	117	91	2.06183E-07	9.82746E-06	-1.654279728	235	1	3	544	696	513	71	146	173	2.5977E-05	0.000118036	-0.85629213	2440	0	2	351	316	199	167	125	185	64	65	120	85	133	89	0.000712496	0.00329866	-0.669496081	2382	0	2	225	346	121	141	128
ADSL	1	50091085	50106678	1549	1296	1246	604	728	0.706081266	0.855839872	0.103908779	9583	0	2	2910	2747	2730	1212	2300	2303	2.70352E-06	1.46918E-05	0.78309049	2040	0	2	343	936	326	324	360	321	266	295	429	323	357	523	0.102733691	0.189646325	0.402024764	5986	0	2	961	4230	1226	1733	1422
GRAP2	1	50299442	50339298	11	8	23	4	23	0.069477913	0.222081682	1.717971011	3504	0	2	3	0	2	0	0	1	0.737133323	1	-0.914846629	10576.5	0	2	3	14	5	10	3	5	8	17	3	7	9	13	0.031343461	0.074882082	1.278251024	4617	0	2	0	1	1	3	1
FAM83F	1	50258016	50279008	12	32	142	60	87	1.99291E-06	6.90675E-05	2.840689893	323	1	1	259	279	262	73	180	146	0.212976388	0.316863824	0.308485717	7538	0	2	6	104	2	60	14	5	44	69	56	66	102	162	0.009028047	0.02720254	2.030895565	3660	1	1	41	75	20	39	12
RPS19BP1	1	50591188	50593314	741	595	743	242	185	0.747762532	0.882115652	-0.109611231	9882	0	2	576	617	533	164	227	326	0.755170726	0.826594712	0.053401101	10684	0	2	494	491	263	350	253	393	172	133	189	158	380	222	0.090144999	0.171311227	-0.287781995	5814	0	2	332	408	292	197	225
CACNA1I	1	50410282	50568477	1	20	13	9	12	0.506469626	0.723725698	0.793922658	7946	0	2	1	1	1	0	0	0	0.765481337	1	-1.07964845	10735	0	2	16	7	0	0	2	0	7	1	6	19	8	4	0.09174358	0.173839897	1.610976193	5832	0	2	2	6	0	0	0
TNRC6B	1	50107384	50247891	3112	1756	2683	1459	458	0.854321648	0.938346003	0.078060548	10669	0	2	6864	8212	7824	278	371	597	1.29354E-62	1.40602E-60	-2.893587015	102	1	3	736	1310	681	763	515	890	46	39	265	212	248	175	8.7356E-10	2.22485E-08	-1.836677463	433	1	3	3538	5568	3178	3268	2047
ATF4	1	50599341	50602277	1542	911	2534	1607	542	0.004416218	0.030800781	1.130716495	1606	1	1	2002	2757	2234	523	439	1043	0.046056524	0.089568265	-0.475145681	5703	0	2	673	1052	644	596	614	754	226	233	418	348	585	353	0.001747532	0.006974947	-0.462351997	2763	0	2	1136	2293	1310	1311	961
MIEF1	1	50610936	50621079	5005	3214	2783	1740	1243	0.283846593	0.528133834	-0.244517785	6028	0	2	2081	4164	2990	637	783	833	0.003375288	0.009378901	-0.652385324	3990	0	2	1304	1683	1583	1101	720	1729	771	1046	1278	845	2292	1644	0.004972835	0.016568103	0.514684908	3310	0	2	880	2018	1155	1088	725
TAB1	1	50660191	50668667	831	554	658	322	335	0.45969709	0.690779059	0.180865828	7529	0	2	450	257	167	108	140	243	0.145202083	0.23250691	0.478308791	6960	0	2	277	306	211	132	140	271	175	123	226	157	306	236	0.001376735	0.005721311	0.463216654	2653	0	2	177	276	116	114	67
MGAT3	1	50628567	50653184	476	228	382	208	164	0.191066322	0.417668593	0.383527597	5124	0	2	99	134	94	36	67	92	0.043921177	0.086079916	0.565190889	5659	0	2	100	136	44	71	52	73	80	43	101	111	92	168	0.000370858	0.001900476	0.929285333	2152	0	2	26	107	10	36	13
SYNGR1	1	50674046	50687764	2893	1626	3349	1790	1025	0.018357691	0.087886892	0.665389513	2338	0	2	3742	6175	4055	1421	2116	2177	0.668149005	0.755740463	0.074244163	10250	0	2	602	816	1196	710	523	1468	662	680	1043	690	3330	1588	0.000492937	0.002407487	0.995269814	2258	0	2	1082	1864	1145	1228	928
CBX6	1	50770121	50781202	842	384	657	406	199	0.378985622	0.620979806	0.306078152	6875	0	2	389	423	364	79	118	115	0.004814074	0.012808648	-0.566652474	4167	0	2	203	226	317	312	136	299	119	80	199	162	440	207	0.685824725	0.78197633	0.104235403	10040	0	2	172	526	389	319	172
NPTXR	1	50780558	50791926	12	12	15	10	9	0.360993166	0.603347537	0.753173834	6737	0	2	164	255	235	43	49	58	0.006864738	0.017462408	-0.768509292	4358	0	2	10	6	5	2	0	8	0	1	15	6	3	2	0.626024649	0.736091249	0.410599918	9700	0	2	69	261	124	113	90
CBX7	1	50752431	50768652	36	17	36	11	13	0.558960224	0.762138687	0.388856254	8370	0	2	165	302	133	33	42	92	0.12815912	0.209634135	-0.520904527	6808	0	2	45	14	22	15	14	15	6	5	5	14	22	7	0.21665735	0.340234139	-0.575995804	7072	0	2	28	47	31	27	15
PDGFB	1	50720075	50737739	30	42	113	76	17	0.014567352	0.074711041	1.591195991	2184	0	2	20	21	21	7	20	14	0.193514962	0.293381701	0.718356452	7383	0	2	30	9	20	15	13	27	10	3	43	38	57	49	0.007956238	0.024488248	1.196780757	3583	1	1	0	0	4	2	1
DNAL4	1	50795056	50799333	578	399	525	222	276	0.270278875	0.514182563	0.310264585	5893	0	2	367	385	325	144	159	227	0.09147868	0.158546838	0.323915923	6413	0	2	275	276	193	208	108	193	139	125	173	122	272	184	0.120530178	0.214665181	0.279664303	6208	0	2	120	215	93	155	78
SUN2	1	50808311	50816242	376	110	215	170	48	0.765766693	0.892358794	0.160074331	10014	0	2	266	236	228	51	45	44	0.000959671	0.003060861	-0.988265705	3476	0	2	28	90	34	51	19	51	32	19	44	35	61	80	0.062692107	0.129251927	0.557184535	5355	0	2	77	243	120	133	76
RPL3	1	50691589	50697390	12574	6886	18768	11705	6065	8.7571E-05	0.001492972	1.156882243	657	1	1	11696	12796	12069	6668	7219	11493	7.63213E-07	4.525E-06	0.807628002	1870	0	2	3395	7002	5126	5143	3661	7014	3035	3609	4879	3695	10461	5104	0.01901632	0.050074492	0.480557004	4188	0	2	2721	8041	3024	4656	3506
GTPBP1	1	50816872	50834079	2550	1543	1097	670	419	0.010966892	0.060751809	-0.652839642	2022	0	2	1226	1079	1039	292	392	500	0.311929496	0.427803354	-0.168536597	8218	0	2	946	1002	658	585	318	604	183	166	498	342	577	388	0.037672919	0.086806718	-0.395394196	4787	0	2	712	1873	591	757	401
CBY1	1	50847150	50849565	128	98	153	56	73	0.165567628	0.382397345	0.523062365	4849	0	2	146	115	108	64	80	74	0.032417418	0.066447016	0.607458175	5410	0	2	14	55	43	36	46	45	26	31	35	20	46	52	0.325927767	0.461465543	0.341171753	7889	0	2	47	142	56	89	95
JOSD1	1	50834569	50844965	817	499	450	258	180	0.219825302	0.454375938	-0.318201368	5420	0	2	554	542	437	143	191	233	0.602696044	0.701310982	-0.092317223	9919	0	2	228	342	165	151	150	211	62	59	143	96	199	144	0.063425128	0.13031198	-0.294862289	5373	0	2	176	423	212	203	120
DMC1	1	50860961	50876561	7	1	15	4	1	0.317046187	0.559337587	1.450073806	6369	0	2	2	6	1	0	1	1	0.665326425	1	-0.826497665	10237	0	2	6	1	3	2	4	4	3	3	3	10	4	13	0.041048056	0.092742872	1.385210987	4882	0	2	0	0	1	0	2
DDX17	1	50877341	50897171	4449	1633	2215	1127	622	0.311452382	0.554006373	-0.36037242	6317	0	2	2965	1923	2514	514	518	815	0.003987765	0.010860316	-0.674618571	4071	0	2	656	2252	972	1505	684	1391	324	248	465	434	924	586	0.000930773	0.004137269	-0.799964902	2481	0	2	1186	3614	1642	2573	1294
KCNJ4	1	50904782	50917222	12	5	1	1	0	0.141667271	0.348062097	-2.788616683	4559	0	2	2	3	0	1	0	0	0.768701419	1	-0.770539811	10762	0	2	4	0	1	2	1	2	1	0	0	1	0	0	0.26192605	1	-1.626174804	7454	0	2	0	1	7	0	1
KDELR3	1	50897172	50902281	54	24	24	20	16	0.996821856	0.998823334	-0.002451219	11869	0	2	310	358	112	150	183	189	0.011068506	0.026470346	0.832156418	4636	0	2	4	26	4	1	13	6	15	14	26	21	29	52	3.26248E-05	0.000232721	2.12304283	1546	1	1	0	21	46	8	11
MAFF	1	50976153	50979173	251	272	224	131	76	0.733662408	0.872357554	-0.126142135	9804	0	2	192	494	214	75	88	151	0.627121968	0.721737178	-0.156433824	10041	0	2	76	142	140	91	61	149	47	31	32	48	71	37	0.010751787	0.031392827	-0.692407725	3777	0	2	159	176	146	114	142
BAIAP2L2	1	50999535	51007565	0	0	3	1	0	0.38110174	1	3.381731456	6896	0	2	8	9	0	3	2	3	0.771485564	0.838739012	0.370487201	10776	0	2	2	0	0	0	2	0	0	0	0	0	1	0	0.715273573	1	-0.98136923	10203	0	2	0	0	0	1	0
PLA2G6	1	50979504	50998680	314	207	220	108	154	0.575437673	0.774138527	0.195777466	8487	0	2	372	388	301	124	172	179	0.304642146	0.419988833	0.195601833	8170	0	2	144	184	121	70	41	90	50	65	128	131	122	92	0.054967262	0.11700038	0.506852424	5185	0	2	200	218	184	149	153
PICK1	1	51019123	51030492	392	161	217	72	95	0.495540625	0.71638462	-0.263387506	7843	0	2	450	620	475	185	169	264	0.826493183	0.878134156	0.0467359	11071	0	2	179	153	92	100	52	124	72	58	106	72	140	89	0.279452283	0.41074234	0.214902947	7577	0	2	237	489	242	261	157
TMEM184B	1	50950289	50975893	3813	1939	2044	1072	1103	0.589015585	0.782596603	-0.137060684	8597	0	2	3029	5188	2852	1385	1845	2251	0.055871947	0.10525952	0.355456905	5889	0	2	1193	1491	1579	1319	803	1478	668	461	715	536	1193	866	0.104690202	0.192324429	-0.283341945	6016	0	2	2331	3227	2375	2264	1721
SOX10	1	51055237	51064412	24	8	7	2	7	0.581312453	0.777930799	-0.590166226	8535	0	2	21	22	16	1	5	5	0.152633899	0.24226944	-1.126922225	7027	0	2	0	1	1	2	0	0	0	0	3	0	0	1	0.83319255	1	0.402511179	10893	0	2	0	1	1	1	4
POLR2F	1	51067328	51070898	1106	818	912	445	471	0.485346568	0.709405354	0.169656421	7751	0	2	940	930	732	349	493	661	0.000572391	0.00192481	0.536355325	3297	0	2	349	493	319	442	344	493	366	233	305	284	500	379	0.11137452	0.202016097	0.330602914	6092	0	2	399	597	365	405	292
C1H22orf23	1	51070945	51074693	64	38	52	16	20	0.97091863	0.988714629	-0.019628486	11664	0	2	6	4	5	1	2	3	0.974586995	0.982563063	-0.038174344	11917	0	2	27	19	38	18	16	48	6	11	13	8	13	26	0.167001188	0.277070724	-0.55477777	6674	0	2	1	0	5	3	1
MICALL1	1	51075312	51093487	734	353	656	286	179	0.45848512	0.689605456	0.244358355	7522	0	2	1110	1120	955	38	76	61	8.07209E-41	4.49725E-39	-2.849119387	199	1	3	355	238	271	288	276	516	64	47	182	137	253	152	0.002134479	0.008244576	-0.799635963	2855	0	2	369	236	224	246	142
ANKRD54	1	51106965	51112471	184	175	212	101	109	0.193380443	0.420838224	0.44015749	5147	0	2	509	1006	558	123	131	199	0.000906638	0.002914438	-0.821507442	3449	0	2	26	106	62	29	63	63	49	40	42	35	106	116	0.048317928	0.105368816	0.672396667	5059	0	2	126	376	159	175	155
GALR3	1	51117013	51118848	1	0	1	0	0	0.922460875	1	0.441897029	11303.5	0	2	8	6	1	0	2	0	0.402055091	1	-1.536640167	8769	0	2	0	0	0	0	1	0	1	0	0	0	1	0	0.709028351	1	1.048921041	10174	0	2	0	0	0	0	0
EIF3L	1	51097088	51106702	11004	6237	6623	4103	4310	0.588362401	0.782596603	0.143002855	8588	0	2	6662	8928	6613	3250	4812	6124	1.85204E-07	1.22296E-06	0.686484603	1679	0	2	3014	4383	2627	2148	2259	3460	1999	1896	3578	2381	4115	3046	5.97836E-06	5.53099E-05	0.50541642	1192	0	2	3501	6909	3621	3632	2966
GCAT	1	51123896	51128173	246	100	203	195	90	0.044887577	0.164577988	0.868866848	3055	0	2	211	230	204	88	107	107	0.236290451	0.344124475	0.271454462	7712	0	2	121	71	97	53	53	67	54	45	96	75	78	72	0.080615374	0.157433389	0.442527859	5657	0	2	88	123	49	104	59
TRIOBP	1	51133274	51146210	1350	1165	1028	493	336	0.302541012	0.546486354	-0.284755168	6217	0	2	810	828	689	198	167	252	0.012344324	0.02903915	-0.538098359	4713	0	2	543	625	611	423	279	657	174	133	232	200	360	328	0.000115094	0.000700084	-0.584330624	1813	0	2	471	539	388	332	280
NOL12	1	51151528	51155415	2001	1136	1726	914	578	0.31740895	0.559801236	0.263429971	6371	0	2	2133	1817	1631	635	895	1456	0.0344195	0.069968646	0.395539446	5455	0	2	610	1075	604	534	628	1011	347	305	389	322	752	444	0.190082011	0.306634044	-0.234149484	6871	0	2	864	1492	851	653	495
LGALS1	1	51166505	51169638	317	169	554	254	266	3.93911E-07	1.72351E-05	1.413433655	256	1	1	172	218	202	126	156	226	1.63833E-07	1.09313E-06	1.109171979	1661	1	1	54	72	82	58	86	49	60	13	114	107	99	62	0.100181946	0.185763336	0.612706374	5959	0	2	44	91	42	85	121
PDXP	1	51181684	51185095	55	37	135	47	45	0.00072451	0.008131503	1.466483909	998	1	1	206	331	272	93	150	168	0.116520267	0.193653156	0.356740236	6697	0	2	54	64	37	24	23	29	33	14	38	30	69	38	0.059409201	0.124296085	0.497960083	5276	0	2	74	191	43	73	60
LGALS2	1	51213088	51218701	4	4	12	4	3	0.271927779	0.516423034	1.339055228	5904	0	2	12	8	8	4	12	10	0.099465105	0.170127988	1.192471639	6498	0	2	1	2	0	2	1	5	2	1	7	3	6	4	0.050709849	0.109631782	1.580888084	5103	0	2	0	3	1	1	2
CDC42EP1	1	51220211	51228860	157	106	430	181	93	7.43819E-05	0.001314119	1.543996055	634	1	1	203	264	300	54	170	81	0.973151944	0.981708806	-0.011882746	11908	0	2	161	181	88	162	61	169	90	73	165	142	196	192	0.003361098	0.0120033	0.620847573	3088	0	2	13	28	41	52	8
MFNG	1	51255625	51271322	2	8	6	3	0	0.870886395	0.945814786	-0.281914509	10838	0	2	2	4	6	1	0	1	0.476698699	1	-1.225337144	9169	0	2	0	5	0	3	0	5	0	0	0	3	1	6	0.876427772	0.920149036	0.220059833	11172	0	2	0	5	2	7	2
GGA1	1	51195007	51205252	2928	1317	1549	689	495	0.170507711	0.388972887	-0.404173282	4910	0	2	1563	2593	1507	242	310	370	8.94716E-11	9.32304E-10	-1.246565749	1064	1	3	597	1223	481	578	431	926	335	235	462	312	581	392	0.127410431	0.223988879	-0.255160501	6291	0	2	703	1498	702	733	577
CARD10	1	51230017	51252530	644	232	277	167	124	0.424067517	0.65981112	-0.287301867	7260	0	2	284	200	210	25	45	41	1.27426E-05	6.13268E-05	-1.31899816	2303	1	3	183	256	51	257	109	344	51	34	174	120	100	108	0.190607844	0.307268426	-0.482956496	6877	0	2	68	157	49	147	71
ELFN2	1	51286506	51341743	8	3	3	3	1	0.83942585	0.931852488	-0.306174419	10556	0	2	3	5	3	0	0	0	0.191983433	1	-2.926448578	7370	0	2	1	0	2	4	1	2	0	0	0	4	0	0	0.640630808	0.747685104	-0.727906764	9788	0	2	0	4	2	1	2
RAC2	1	51413924	51423026	22	6	11	13	6	0.563822301	0.766086725	0.536017462	8401	0	2	7	8	11	0	1	5	0.43444229	0.552623958	-0.943000275	8925	0	2	1	4	0	3	0	0	1	2	1	0	2	3	0.494396398	0.622882788	0.82958906	8958	0	2	1	10	1	4	1
IL2RB	1	51457536	51470898	1	0	0	0	0	0.917115074	1	-0.473117958	11228	0	2	8	6	6	0	1	3	0.409891963	0.527323299	-1.107081637	8815	0	2	0	1	1	1	2	0	0	0	0	0	0	0	0.432286887	1	-1.788745056	8576	0	2	0	3	5	0	1
C1QTNF6	1	51437317	51445554	145	50	15	22	11	0.016344734	0.081223323	-1.558584593	2254	0	2	32	53	30	10	31	36	0.109953428	0.184453571	0.720349332	6629	0	2	2	5	6	21	18	2	2	8	18	7	5	16	0.624122616	0.734475601	0.355537739	9690	0	2	0	13	3	21	4
KCTD17	1	51493519	51501758	148	118	179	54	37	0.854313313	0.938346003	0.082841638	10668	0	2	0	0	1	6	2	3	0.004254649	0.011501235	4.845296441	4101	1	1	16	45	45	38	24	36	23	23	40	29	84	32	0.038967499	0.08895334	0.648778144	4832	0	2	5	7	3	9	0
TMPRSS6	1	51471208	51492639	1	0	10	0	0	0.336272008	0.579741844	3.046094164	6526	0	2	424	264	142	54	86	132	0.393253638	0.511137524	-0.300317638	8714	0	2	0	2	0	3	1	0	0	1	1	0	0	0	0.607932078	1	-0.949849908	9573	0	2	0	85	27	14	6
MPST	1	51508591	51511467	158	86	119	32	92	0.549688256	0.755504547	0.315777654	8287	0	2	52	99	73	43	35	40	0.196373671	0.296903708	0.488742032	7408	0	2	22	24	31	22	35	42	36	33	47	25	99	65	6.51469E-05	0.000426121	1.240286201	1686	1	1	10	35	35	22	24
TST	1	51511599	51518776	359	129	97	137	111	0.956756433	0.983347751	0.027742715	11566	0	2	69	102	87	41	62	78	0.00456761	0.012235104	0.816983468	4139	0	2	31	29	49	90	118	25	33	35	35	27	123	134	0.481848794	0.612098902	0.362456852	8873	0	2	11	51	36	16	31
IFT27	1	51627043	51649670	736	247	550	322	282	0.094614613	0.27194721	0.594541396	3897	0	2	216	301	284	86	134	109	0.768193181	0.836653764	0.073562397	10751	0	2	65	303	66	144	104	178	105	113	78	77	185	200	0.173190896	0.284939459	0.459750472	6730	0	2	64	105	66	93	80
PVALB	1	51605696	51618689	12	12	4	1	0	0.132574081	0.334979086	-2.286173825	4433	0	2	5	8	10	0	3	2	0.441101818	0.559041594	-0.951178413	8958	0	2	2	2	7	1	7	0	0	0	1	3	1	0	0.212926564	0.335498522	-1.556513314	7047	0	2	22	5	6	1	25
MB	1	52004051	52007757	12	3	1	1	1	0.28317126	0.527244712	-1.862571221	6023	0	2	1	2	1	0	1	0	0.846135903	1	-0.497186534	11150.5	0	2	2	1	1	4	1	0	0	0	1	2	1	1	0.726838029	0.813515659	-0.436881325	10270	0	2	2	0	1	1	0
EIF3D	1	51709014	51716388	14330	8618	10658	5367	5419	0.417781331	0.656136945	0.17620463	7193	0	2	7781	9092	7327	3838	6191	7040	1.21261E-11	1.37326E-10	0.825536769	979	0	2	3989	5879	3345	3507	3332	5258	2365	2187	4238	3118	4810	3947	0.026818887	0.066194871	0.269975908	4469	0	2	5811	9233	5366	4912	4603
RASD2	1	52034432	52042836	1	0	0	0	0	0.917115074	1	-0.473117958	11228	0	2	3	4	3	1	0	1	0.59762628	1	-0.927006108	9893	0	2	0	1	0	0	2	0	0	1	1	0	0	0	0.948944133	1	0.141748721	11590	0	2	0	2	1	0	0
MCM5	1	52093779	52102037	5305	3247	2989	1186	1606	0.268198579	0.511683236	-0.304372369	5877	0	2	2878	4498	3319	908	1603	1439	0.632232655	0.726379632	-0.086906613	10064	0	2	1506	1825	881	726	1587	1430	840	1011	1539	853	2080	1360	0.041608916	0.093607329	0.480574487	4903	0	2	1315	2274	1304	1012	1111
HMOX1	1	52103884	52109345	616	433	509	221	218	0.797523704	0.909123983	0.06531894	10264	0	2	121	126	137	56	73	65	0.187123607	0.28599937	0.374010059	7319	0	2	156	265	278	174	247	280	92	110	135	105	257	109	0.258988411	0.387533813	-0.288486019	7433	0	2	102	283	188	103	123
FOXRED2	1	51716508	51726944	260	168	235	169	139	0.036311627	0.142579202	0.657329377	2852	0	2	416	263	287	61	86	61	0.005513567	0.014398775	-0.846851979	4245	0	2	116	83	169	94	58	136	28	28	95	70	115	103	0.646618715	0.752602765	-0.132262105	9819	0	2	101	159	177	91	55
TXN2	1	51725084	51734739	1457	834	1109	663	486	0.293180936	0.538271697	0.254029963	6111	0	2	624	679	452	282	372	396	0.000429968	0.00149625	0.627099747	3186	0	2	827	727	691	371	412	656	333	244	458	342	655	566	0.745339083	0.826758265	0.049245138	10438	0	2	345	520	350	340	184
MYH9	1	51734198	51820934	5055	1979	12185	7505	964	0.070644801	0.224416453	1.739688166	3526	0	2	9521	19510	15151	228	380	457	6.63171E-72	9.42639E-70	-4.048228403	78	1	3	2716	6543	2748	3360	3259	3834	229	237	1640	1452	3079	1279	0.002144597	0.008269448	-1.147922487	2860	1	3	6668	12288	7326	6971	5258
TOM1	1	52116685	52137393	603	321	397	181	190	0.990868439	0.996543634	0.003194982	11825	0	2	277	300	261	99	100	156	0.623310544	0.719184515	0.10711039	10017	0	2	298	306	255	207	183	250	80	98	143	147	186	196	0.116133746	0.208281501	-0.26194775	6163	0	2	37	97	34	59	57
HMGXB4	1	52137538	52151831	578	319	630	412	164	0.080124371	0.244543072	0.658124407	3670	0	2	1433	2551	1556	88	68	170	3.62442E-24	9.92196E-23	-2.737670516	405	1	3	418	480	279	289	182	362	66	38	102	133	253	80	1.16201E-05	9.62782E-05	-1.075434948	1331	1	3	589	1108	472	454	361
ISX	1	52197990	52266986	422	118	102	152	26	0.441195705	0.675260347	-0.507282056	7387	0	2	793	571	698	263	240	621	0.150467374	0.239310254	0.405545067	7011	0	2	322	113	223	91	171	180	107	83	131	83	142	143	0.688161884	0.783587946	-0.11995544	10056	0	2	98	48	22	23	30
SYN3	1	53021673	53226639	15	12	0	1	2	0.092861877	0.269188893	-2.654359609	3864	0	2	62	31	20	3	1	12	0.045481745	0.088574759	-1.555313791	5695	0	2	24	8	1	4	5	3	1	0	1	1	0	0	0.003914458	0.013587862	-3.211410776	3177	1	3	17	11	7	11	13
TIMP3	1	53095024	53127489	576	717	167	468	278	0.907910783	0.961447866	-0.068500327	11136	0	2	93	113	107	49	40	52	0.468251963	0.583709188	0.232899438	9125	0	2	119	132	232	41	101	359	49	34	41	37	77	40	0.001684882	0.006754228	-1.194824103	2751	1	3	91	69	132	29	102
FBXO7	1	53227760	53241371	1482	632	1126	614	646	0.083252764	0.251283808	0.520621683	3711	0	2	1367	2069	1323	412	514	719	0.295765707	0.410973103	-0.180000033	8106	0	2	608	523	493	440	370	624	440	610	566	628	860	744	1.76977E-06	1.91531E-05	0.943844637	1019	0	2	355	470	361	393	311
RTCB	1	53286594	53300334	6539	4079	4098	2593	2637	0.586260126	0.781377876	0.139662208	8574	0	2	3241	3847	2819	1107	1760	2013	0.014543857	0.033502543	0.313937257	4813	0	2	1832	2812	1658	1488	1453	2256	1469	1105	2262	1475	2507	1853	0.000103305	0.00064003	0.473285016	1780	0	2	1961	3622	2070	1758	1458
PRDM4	1	53325221	53342887	683	426	596	317	254	0.184253033	0.408336591	0.320184379	5053	0	2	431	586	451	152	212	261	0.531203304	0.639462653	0.110096935	9490	0	2	259	339	167	172	158	272	124	110	143	113	239	193	0.883446884	0.925403898	0.022466536	11197	0	2	222	519	240	217	178
PWP1	1	53343401	53357765	1842	2174	1749	646	639	0.344639584	0.58783432	-0.310469045	6597	0	2	2001	2019	1731	546	556	1021	0.562623425	0.667287752	-0.108936574	9660	0	2	1215	1120	414	356	420	636	833	723	1256	810	1107	838	5.80921E-06	5.38805E-05	1.119623887	1189	1	1	2030	2470	1374	1114	935
BTBD11	1	53370682	53545366	1989	1437	458	223	191	3.33109E-14	8.29145E-12	-1.759413452	45	1	3	3000	2945	2394	184	361	364	2.2029E-28	7.56147E-27	-1.877402953	323	1	3	1076	846	1120	413	467	1182	133	87	158	114	254	206	4.69398E-17	6.23677E-15	-1.86053305	83	1	3	1617	885	979	369	503
CRY1	1	53592037	53626354	994	759	595	427	417	0.909401734	0.961798743	0.03384583	11150	0	2	1051	2030	1317	363	493	521	0.157021693	0.248097408	-0.300695513	7061	0	2	508	519	472	365	382	591	204	171	323	174	417	203	0.032895201	0.077880694	-0.38497019	4659	0	2	733	923	610	625	591
MTERF2	1	53628294	53634019	125	59	72	28	25	0.472087521	0.69978321	-0.330044861	7639	0	2	17	34	25	2	16	9	0.770386569	0.837955057	-0.197187997	10771	0	2	27	22	40	14	19	60	19	25	17	15	44	21	0.540335268	0.663936254	0.235822362	9208	0	2	2	7	8	3	4
RIC8B	1	53674212	53707542	542	406	506	218	168	0.78037985	0.900658072	0.077732946	10144	0	2	574	488	565	250	378	485	8.77062E-05	0.000359881	0.758576558	2702	0	2	148	207	127	80	73	113	118	190	121	77	285	139	0.000702218	0.003260658	0.989939236	2375	0	2	299	619	213	332	224
RFX4	1	53711869	53803086	0	0	4	0	1	0.300089833	1	3.709293224	6184.5	0	2	0	1	2	1	0	1	0.739953823	1	0.789385324	10609	0	2	1	0	0	0	0	0	0	0	1	0	0	0	0.849275723	1	0.5922754	11007	0	2	0	0	1	0	0
TMEM263	1	53635740	53648634	4324	3007	2342	1163	1032	0.024786468	0.109218424	-0.4630104	2542	0	2	1262	1490	1157	472	559	692	0.232719066	0.339896758	0.178441871	7689	0	2	1086	2157	1105	768	868	1305	669	535	911	705	1100	902	0.84749881	0.902492939	0.028713222	10972	0	2	417	987	412	408	473
POLR3B	1	53811387	53878924	3402	2017	1436	939	769	0.047896577	0.171522059	-0.477657314	3127	0	2	2831	3739	2929	842	1280	1547	0.769970543	0.837666903	-0.039713624	10769	0	2	1175	1085	768	567	577	930	274	218	478	278	699	378	4.87428E-05	0.000328567	-0.597290981	1636	0	2	1421	2185	1170	1138	858
TCP11L2	1	53881509	53898081	186	127	68	71	43	0.31130201	0.553875596	-0.438291987	6315	0	2	318	497	281	139	216	289	0.007326134	0.018426688	0.57050893	4408	0	2	202	62	61	29	55	76	36	31	40	41	26	59	0.339657555	0.475519895	-0.375818115	7985	0	2	172	161	75	86	76
CKAP4	1	53900486	53910370	500	474	820	411	378	0.000791232	0.008697336	0.918465679	1019	0	2	1066	1383	1090	519	718	757	0.00045927	0.001585283	0.530427636	3212	0	2	119	358	119	135	108	172	159	160	317	294	399	276	2.3108E-09	5.36495E-08	1.278682803	475	1	1	219	629	385	417	325
NUAK1	1	53933008	53980840	64	73	133	159	49	0.004133837	0.029380145	1.564331798	1576	1	1	541	676	470	159	197	231	0.36887157	0.488145034	-0.159814773	8550	0	2	59	68	33	38	36	42	24	16	61	54	65	40	0.083495336	0.16162657	0.448252882	5707	0	2	68	680	103	115	166
APPL2	1	54211696	54244859	521	296	209	140	71	0.04008462	0.152199264	-0.701112407	2950	0	2	491	520	431	107	149	162	0.015890149	0.036182807	-0.439223343	4869	0	2	206	269	125	152	127	201	50	40	118	57	130	92	0.000406119	0.002046926	-0.618171835	2188	0	2	71	350	109	175	80
SLC41A2	1	54325218	54374350	547	240	204	72	80	0.011499757	0.062802916	-0.900825776	2051	0	2	34	54	52	54	32	55	0.000506016	0.001725155	1.413629803	3252	1	1	322	169	152	93	90	126	44	51	72	58	64	57	0.00474451	0.015917229	-0.80395974	3287	0	2	39	34	19	15	18
CHST11	1	54383571	54542973	115	147	347	139	105	0.001876618	0.01647335	1.247126121	1276	1	1	335	160	196	58	79	90	0.391765867	0.509741599	-0.278953695	8701	0	2	166	144	36	38	51	62	52	36	83	54	139	163	0.056538743	0.119675481	0.637768064	5215	0	2	239	359	41	71	39
ALDH1L2	1	54291207	54320813	391	261	295	148	139	0.761735225	0.89050251	0.081721108	9979	0	2	117	101	126	58	66	92	0.020435805	0.044688713	0.656679037	5070	0	2	79	82	60	68	52	78	43	42	107	69	128	70	0.00120833	0.005131099	0.643521442	2597	0	2	55	54	32	52	30
TXNRD1	1	54582180	54608639	1450	1043	754	311	168	0.008304143	0.049397082	-0.902802522	1883	0	2	141	338	375	181	134	196	0.072862923	0.131333316	0.651360948	6158	0	2	443	283	312	150	240	317	50	76	189	139	219	224	0.061590312	0.127537212	-0.480633614	5330	0	2	64	131	83	62	105
GLT8D2	1	54677178	54693103	11	2	0	0	0	0.150470808	0.36106234	-4.074881201	4667	0	2	1	0	0	0	1	2	0.329131995	1	2.650964084	8318	0	2	9	1	3	0	2	3	2	0	3	0	1	0	0.403427043	0.540047294	-0.993994883	8388	0	2	0	3	0	0	0
NFYB	1	54636778	54660850	1136	817	582	225	241	0.007060794	0.043816043	-0.706206003	1805	0	2	1117	1039	892	186	308	459	0.044283984	0.08663782	-0.382029425	5669	0	2	304	322	249	198	234	316	112	62	129	88	180	130	5.57651E-05	0.000370468	-0.671378131	1660	0	2	652	693	483	486	456
HCFC2	1	54653293	54674193	123	90	227	141	80	0.000233609	0.003299691	1.292611686	793	1	1	227	253	159	120	193	152	0.000129457	0.000510236	0.91592716	2813	0	2	71	62	51	54	50	62	46	26	48	55	106	85	0.013713141	0.038227632	0.554877883	3956	0	2	83	55	89	82	88
TDG	1	54693126	54703634	3483	2427	3635	2154	2090	0.002654777	0.021423747	0.701992352	1388	0	2	2530	3623	2314	1260	1700	1788	0.00078161	0.002541263	0.539970402	3410	0	2	1740	2301	1732	1222	1172	1963	1360	990	1971	1223	2828	1706	4.88109E-06	4.66858E-05	0.545348683	1153	0	2	1323	1733	1296	1007	825
HSP90B1	1	54709106	54718953	6975	3844	7780	4701	3240	0.000688439	0.00784456	0.814332421	983	0	2	6980	11190	7112	2262	3619	3458	0.677418946	0.764043118	-0.072411173	10288	0	2	2100	4811	1736	1735	1577	2215	1276	906	2852	2086	3999	2584	0.011562119	0.033352615	0.486385942	3823	0	2	3267	7016	2752	2897	2166
NT5DC3	1	54748396	54770546	279	89	163	87	69	0.768644493	0.893110681	0.123005079	10045	0	2	181	178	191	101	107	145	0.002921916	0.008257783	0.70632547	3923	0	2	162	52	98	46	50	92	49	45	68	76	118	77	0.242663697	0.370035295	0.345549007	7290	0	2	156	106	76	73	65
ASCL1	1	55066359	55068371	3	3	2	0	0	0.547644162	1	-1.662908933	8264	0	2	1	2	0	0	2	1	0.553607035	1	1.324861485	9615	0	2	2	4	0	0	5	3	1	0	0	0	0	0	0.10256411	0.189396685	-2.616190864	5984	0	2	1	6	0	0	1
NUP37	1	55417987	55442133	1689	934	695	300	497	0.162666865	0.378250271	-0.481289264	4817	0	2	1801	1960	1837	1039	1489	1662	3.1354E-11	3.41476E-10	0.920374648	1018	0	2	294	517	296	235	218	396	249	224	320	277	478	399	9.83819E-06	8.36512E-05	0.593469799	1297	0	2	629	1002	563	505	413
DRAM1	1	55492479	55507806	41	66	88	19	37	0.438647711	0.673053837	0.476145232	7367	0	2	2	8	16	6	18	16	0.015466387	0.035341268	1.877612479	4852	1	1	57	0	8	6	13	16	1	4	55	5	10	1	0.973066336	0.982690069	0.030841092	11822	0	2	6	0	2	4	2
PARPBP	1	55369757	55417957	903	584	208	208	151	0.003794786	0.027654781	-1.020293882	1537	1	3	198	111	100	74	131	100	0.00468861	0.012522914	0.924161881	4151	0	2	142	244	97	80	67	177	75	46	62	82	126	106	0.81252025	0.876796994	-0.052094303	10798	0	2	65	109	53	88	27
TBXAS1	1	55750240	55990122	51	26	13	5	7	0.067918988	0.218358376	-1.346898563	3484	0	2	114	95	92	24	47	61	0.732991977	0.809591756	0.107478513	10557	0	2	24	37	39	5	2	19	0	8	1	0	5	7	0.021715473	0.055718529	-1.815925506	4299	0	2	13	103	19	16	13
ATP6V0A4	1	56329182	56352045	0	4	1	0	0	0.614864223	1	-1.91169444	8824	0	2	12	7	2	0	1	0	0.105651278	0.178431229	-2.894797557	6582	0	2	2	0	1	0	0	0	0	0	0	0	0	0	0.775320079	1	-0.886059735	10596	0	2	2	3	3	4	2
GNPTAB	1	55519645	55560185	2371	1346	1001	674	590	0.140407282	0.345800783	-0.384578818	4548	0	2	2663	3150	2694	744	949	832	0.045840905	0.089195878	-0.368019541	5700	0	2	1659	1588	688	684	643	1490	406	349	1012	379	1240	717	0.405867042	0.54154891	-0.179039937	8415	0	2	1322	1926	1151	993	749
SYCP3	1	55559463	55572402	11	6	10	5	2	0.868242107	0.944678903	0.186116739	10812	0	2	20	10	6	0	1	4	0.17238289	0.268089367	-1.627354596	7180	0	2	4	13	1	1	0	1	1	0	0	0	2	0	0.166379914	0.27624777	-1.95217092	6669	0	2	2	6	0	7	0
CHPT1	1	55570858	55591296	179	114	132	76	78	0.451908504	0.683845873	0.258974847	7476	0	2	666	688	583	210	317	449	0.054851476	0.103716948	0.323876673	5866	0	2	85	104	46	36	39	59	31	49	85	82	123	88	0.000117255	0.000710878	0.892771478	1819	0	2	91	176	72	101	66
HIPK2	1	56021387	56145342	3674	2619	2052	1059	766	0.029908213	0.12509406	-0.492844939	2678	0	2	2282	1945	1502	136	312	188	8.37651E-13	1.06503E-11	-1.822771297	872	1	3	716	1704	1674	483	500	1023	169	136	338	279	402	372	9.18876E-07	1.08494E-05	-1.275155582	934	1	3	2335	4935	2986	1655	1416
KIAA1549	1	56152239	56310825	476	450	533	171	169	0.980153305	0.992099224	0.008442195	11747	0	2	1755	1757	1378	334	477	699	0.018877346	0.041758407	-0.377843678	5012	0	2	614	341	356	125	90	246	86	51	277	193	304	168	0.609062067	0.722540498	-0.178077591	9582	0	2	581	1260	422	432	297
SVOPL	1	56352656	56378866	85	18	4	13	22	0.49827887	0.718452781	-0.660992348	7865	0	2	11	16	15	1	1	5	0.17798802	0.274993475	-1.317525825	7233	0	2	4	6	14	10	2	12	9	0	2	5	0	7	0.631048906	0.740145482	-0.388141855	9729	0	2	2	5	5	6	3
TRIM24	1	56378301	56436684	6715	2707	1071	824	597	2.04858E-06	7.03871E-05	-1.536639863	326	1	3	7679	12540	8444	1042	1721	2311	4.36235E-11	4.69567E-10	-1.177872648	1030	1	3	3202	2201	2075	2122	1226	2268	341	172	550	356	680	427	8.41316E-23	2.81153E-20	-1.860875563	33	1	3	1691	3717	1438	1705	1477
AKR1D1	1	56550519	56584579	2521	1706	2962	1573	1692	0.000417226	0.005262776	0.839526275	888	0	2	676	820	703	611	1027	637	9.43497E-10	8.5462E-09	1.430205124	1224	1	1	697	903	620	608	606	669	518	352	1217	1502	2373	2240	1.80624E-07	2.58691E-06	1.40260815	770	1	1	151	548	168	144	185
KDM7A	1	56672082	56731401	535	255	589	329	192	0.019713726	0.092197681	0.743861454	2395	0	2	697	780	591	253	394	450	0.00536608	0.014068037	0.421893787	4229	0	2	310	586	157	330	163	294	88	82	183	108	269	196	0.051102737	0.11024276	-0.445503815	5116	0	2	599	1457	378	514	294
SLC37A3	1	56750044	56771553	842	618	459	197	277	0.20758441	0.439786832	-0.386012229	5288	0	2	739	1126	776	324	460	593	0.018125372	0.040458225	0.402265286	4967	0	2	274	610	292	243	126	335	150	177	210	170	366	257	0.480538999	0.611461038	0.145707688	8857	0	2	193	847	249	337	230
RAB19	1	56771264	56775419	196	73	83	49	28	0.323053962	0.565925466	-0.453796037	6417	0	2	168	144	133	86	156	162	3.39643E-07	2.1481E-06	1.180950619	1753	1	1	21	88	36	67	51	73	27	30	50	49	94	67	0.20687412	0.328066086	0.400026336	6997	0	2	25	109	34	46	36
MKRN1	1	56777618	56801776	1348	856	1708	847	906	9.23617E-05	0.001553369	0.92212321	666	0	2	4735	4692	3073	1473	2097	2830	0.026295425	0.055499215	0.367932366	5254	0	2	1083	1469	462	516	328	624	405	347	521	453	829	749	0.330448283	0.46606774	0.209524291	7924	0	2	2244	3234	886	1351	709
ADCK2	1	56891251	56902268	44	17	35	5	17	0.856528578	0.939572676	0.141703158	10684	0	2	42	47	40	36	38	43	0.000470031	0.00161739	1.230195137	3222	1	1	2	16	3	12	19	9	8	8	5	3	5	6	0.755920248	0.8351046	-0.201613416	10496	0	2	7	24	11	14	2
DENND2A	1	56832203	56889618	223	187	323	155	94	0.064474114	0.21042382	0.627622949	3432	0	2	722	609	508	120	169	259	0.036683431	0.073920246	-0.43490248	5503	0	2	86	95	120	70	179	80	37	43	56	50	85	88	0.244826377	0.372098302	-0.396376522	7315	0	2	111	375	242	218	123
MRPS33	1	57013379	57019547	363	173	368	148	246	0.026252678	0.113798856	0.84052827	2584	0	2	223	227	238	88	227	112	0.038858944	0.07765485	0.650321789	5550	0	2	71	183	86	133	100	191	92	46	74	85	274	386	0.045602044	0.100902756	0.735536366	4985	0	2	67	118	66	82	67
AGK	1	57275982	57307322	528	420	241	94	184	0.144091338	0.350997348	-0.583679827	4598	0	2	2349	2477	2362	664	1778	189	0.965132786	0.976138223	-0.037697535	11873	0	2	147	298	313	213	249	243	80	88	149	93	216	152	0.067005793	0.136236202	-0.440999961	5430	0	2	775	263	725	146	137
KIAA1147	1	57310468	57339122	222	132	226	147	119	0.012288819	0.065986125	0.774255368	2086	0	2	163	372	274	34	52	60	0.000366436	0.001298395	-1.125074595	3129	1	3	150	181	61	58	85	151	64	36	89	72	150	123	0.405451659	0.541256615	0.193417032	8411	0	2	51	148	50	99	64
SSBP1	1	57338773	57344343	756	398	494	346	244	0.428735547	0.665083929	0.227738012	7281	0	2	1356	1713	1215	518	772	1237	0.001846544	0.005500253	0.546231088	3722	0	2	128	582	247	185	170	247	143	177	190	131	322	324	0.200493151	0.319930324	0.34949597	6952	0	2	467	941	519	643	534
WEE2	1	57325926	57338608	70	61	23	3	7	0.007267593	0.044826163	-1.919701532	1816	1	3	200	190	150	17	22	31	1.96012E-07	1.28504E-06	-1.613369423	1691	1	3	163	60	91	39	38	41	4	13	6	19	9	5	8.05974E-06	7.12202E-05	-2.220578068	1248	1	3	26	5	15	2	6
DGKI	1	57435569	57652011	20	19	10	5	6	0.441231183	0.675260347	-0.665299432	7389	0	2	6	5	4	4	2	7	0.24701	0.356727872	1.133766593	7780	0	2	22	1	10	4	7	7	2	0	2	1	2	1	0.011227143	0.03254809	-2.176252901	3804	1	3	17	4	4	5	3
BRAF	1	56919611	57002459	670	410	543	284	193	0.59653618	0.787261052	0.141177261	8658	0	2	794	1632	1022	266	389	336	0.0873791	0.152827272	-0.41069822	6353	0	2	232	363	154	187	148	215	116	62	189	121	245	147	0.927588743	0.954150607	-0.015669407	11473	0	2	427	803	323	383	280
NDUFB2	1	56918192	56928941	136	142	251	140	60	0.059307734	0.198643321	0.813120268	3344	0	2	77	171	102	43	28	45	0.655631964	0.745155467	-0.172365482	10191	0	2	84	82	84	25	104	77	89	41	57	84	98	118	0.061741126	0.127793006	0.633151581	5333	0	2	12	50	24	34	34
PTN	1	57668137	57738114	353	90	24	16	17	7.24228E-06	0.000206632	-2.523948142	392	1	3	109	119	117	20	17	44	0.031214771	0.064326796	-0.781247154	5381	0	2	182	73	110	40	29	55	6	23	28	11	28	10	0.000503397	0.002445833	-1.562121866	2269	1	3	45	21	23	24	13
CREB3L2	1	57351715	57430650	1180	1093	1053	1016	879	0.045423207	0.165674159	0.716130033	3071	0	2	2749	4488	3174	1062	1595	1212	0.859053932	0.90209613	-0.037853429	11216	0	2	252	1939	197	290	110	222	238	395	497	454	1058	588	0.051012554	0.110155952	0.869501063	5111	0	2	391	1325	322	393	155
MTPN	1	58205712	58243481	5690	3673	3052	1769	2185	0.764344695	0.891722209	-0.085986311	10001	0	2	3591	5143	3826	1758	2808	3131	1.38439E-05	6.61581E-05	0.631976704	2320	0	2	1895	2511	1413	1284	1107	1735	991	873	1539	1067	2002	1684	0.001872985	0.007424257	0.29258244	2781	0	2	1805	3514	1617	1761	1463
CHRM2	1	57798521	57897279	2	4	0	2	0	0.646636497	0.819433805	-1.202137387	9065.5	0	2	17	21	3	3	0	8	0.612660542	0.71014819	-0.550097842	9965	0	2	1	0	6	0	0	0	0	0	2	1	0	9	0.523778876	0.649233837	1.088171596	9119	0	2	9	2	3	2	4
SYT10	1	58641077	58673767	1	6	0	0	0	0.280551879	1	-3.571015699	5994	0	2	2	8	2	0	0	3	0.669370436	1	-0.775203761	10258	0	2	2	5	0	0	6	0	0	0	0	0	0	0	0.148335478	1	-3.061578348	6498	0	2	0	1	0	0	0
PKP2	1	58821991	58864818	221	574	780	387	357	0.043065817	0.159736643	1.001260637	3019	0	2	39	168	138	127	157	290	3.43708E-07	2.17257E-06	2.046906311	1754	1	1	139	46	176	72	87	67	256	126	663	449	619	508	3.64951E-13	1.88952E-11	2.554664362	213	1	1	16	50	34	48	35
YARS2	1	58904076	58909437	760	774	419	260	471	0.878062651	0.949250049	-0.067740499	10886	0	2	1051	1444	1287	382	538	538	0.911131613	0.939233883	-0.019861961	11505	0	2	442	296	482	198	313	410	400	198	384	269	345	324	0.097807936	0.182725041	0.444032998	5915	0	2	604	797	666	402	424
FGD4	1	58960364	59072225	59	81	23	12	24	0.131743663	0.334140241	-0.979874945	4415	0	2	44	40	37	22	34	39	0.008070961	0.020085913	0.979879412	4455	0	2	105	23	51	20	19	26	3	1	15	21	9	18	0.015398712	0.042285109	-1.337056003	4016	1	3	60	29	10	7	13
BICD1	1	59082222	59268088	102	256	99	122	52	0.729967785	0.869947098	-0.210982287	9778	0	2	39	31	26	8	12	17	0.911193258	0.939233883	-0.056870915	11506	0	2	44	95	82	15	7	71	6	5	12	19	31	38	0.058119086	0.122253781	-0.930511128	5247	0	2	29	57	58	28	17
KIAA1551	1	59307832	59357780	1247	1313	1502	794	306	0.795222413	0.907545085	0.10562552	10254	0	2	3624	2659	2155	152	158	304	4.21099E-25	1.20639E-23	-2.459944913	387	1	3	2916	1831	1169	827	486	2175	175	96	504	396	897	516	2.68047E-05	0.000196937	-1.371385578	1501	1	3	1020	464	586	270	288
DNM1L	1	58913493	58950398	3068	2167	1280	777	844	0.042151715	0.157548038	-0.543468161	2996	0	2	2699	3028	2612	1123	1896	1851	9.46656E-05	0.000386435	0.560386717	2716	0	2	744	1261	572	637	465	763	501	413	580	360	1027	612	0.14778141	0.251812947	0.246538431	6494	0	2	1241	2567	1159	1212	999
AMN1	1	59377215	59405582	559	930	246	94	173	0.003687784	0.026997954	-1.370060332	1530	1	3	1194	932	779	265	368	646	0.618928168	0.71554292	0.110738674	9994	0	2	458	653	519	141	100	458	99	200	168	136	388	224	0.417510588	0.553144907	-0.267285668	8480	0	2	178	136	249	47	109
ETFBKMT	1	59404623	59411012	76	24	34	30	12	0.960067805	0.984300148	-0.032288654	11593	0	2	228	454	360	190	278	282	0.000307084	0.001105043	0.883328493	3081	0	2	27	20	23	7	8	20	10	3	40	35	30	19	0.037528654	0.086582844	0.923259586	4781	0	2	72	136	113	69	89
DENND5B	1	59422522	59532407	441	378	489	337	362	0.009397699	0.054036771	0.844527496	1948	0	2	153	528	296	236	355	220	0.001315997	0.004069863	1.15879322	3585	1	1	267	169	371	122	89	153	69	142	200	84	227	211	0.511966529	0.638900858	0.215788109	9053	0	2	124	254	310	129	94
IPO8	1	59614495	59656537	5509	2958	2041	1746	1143	0.158023315	0.372087271	-0.424862948	4757	0	2	1864	2144	1750	605	804	913	0.754620128	0.826073594	0.042424828	10683	0	2	1847	1354	983	955	653	1432	590	457	1990	1277	1840	1038	0.027174291	0.06680296	0.511864159	4487	0	2	766	1056	575	756	461
TMTC1	1	59699642	59845409	183	100	495	169	61	0.005332851	0.035428983	1.421881385	1686	1	1	1553	1413	1406	422	619	889	0.463565954	0.579235403	0.124313668	9101	0	2	206	235	62	122	47	102	34	11	148	117	103	321	0.365234835	0.50253397	0.42285159	8139	0	2	110	434	78	172	42
CAPRIN2	1	59578996	59611006	834	380	385	212	150	0.1654755	0.382320767	-0.419820846	4848	0	2	1718	1847	1477	284	459	694	0.003102777	0.008708984	-0.511280987	3950	0	2	946	314	318	214	305	364	69	71	129	84	135	124	1.06949E-06	1.23631E-05	-1.436616352	954	1	3	487	653	215	272	249
DDX11	1	59917464	59938028	666	164	277	168	104	0.599693742	0.790441234	-0.237030811	8675	0	2	541	443	417	92	116	212	0.061899096	0.114819354	-0.438014032	5981	0	2	307	315	144	98	135	166	61	50	140	112	108	63	0.069520832	0.139929866	-0.489578576	5487	0	2	134	327	116	138	77
IQSEC3	1	59997794	60104999	6	7	75	24	8	0.00034663	0.004551705	3.0185925	853	1	1	52	45	38	12	12	14	0.323417511	0.440453254	-0.464410499	8284	0	2	2	2	1	3	1	3	2	1	7	5	7	5	0.02071758	0.053745817	1.664899329	4251	0	2	35	121	35	63	47
CCDC77	1	60275455	60290277	1465	734	290	170	162	1.21541E-07	6.45203E-06	-1.498414194	211	1	3	868	587	624	179	287	418	0.811669232	0.867180472	0.054882152	11000	0	2	482	320	228	203	170	308	59	41	80	68	97	102	1.76654E-11	6.26411E-10	-1.354116543	311	1	3	242	598	192	280	169
B4GALNT3	1	60296239	60357844	423	222	119	98	39	0.012021777	0.064925709	-1.040702985	2074	0	2	186	161	175	39	17	44	0.008379406	0.02076033	-1.003946188	4475	1	3	165	95	41	87	74	47	22	14	86	51	51	40	0.22126189	0.345717785	-0.461065457	7109	0	2	162	161	24	87	54
KDM5A	1	60226173	60275165	2678	1995	1745	948	847	0.47006786	0.698213778	-0.15769457	7625	0	2	3043	4660	3415	428	712	676	3.57839E-13	4.71183E-12	-1.262306464	842	1	3	1107	1465	646	780	457	963	215	289	571	411	626	676	0.036584033	0.084811587	-0.377397514	4758	0	2	1156	2539	1050	1289	837
WNT5B	1	60852693	60918508	914	284	3101	2248	910	1.49725E-10	1.58214E-08	2.715509021	106	1	1	890	823	910	622	1382	1131	1.85342E-13	2.50596E-12	1.565727702	820	1	1	483	798	397	836	430	918	640	257	706	553	1492	597	0.021851559	0.055963537	0.605985381	4307	0	2	426	1038	563	717	768
FBXL14	1	60881395	60885783	987	757	1174	661	252	0.29287127	0.538131741	0.402088759	6107	0	2	617	587	506	70	91	125	2.82546E-10	2.7722E-09	-1.248659431	1130	1	3	405	572	314	393	260	520	76	61	230	143	344	148	0.00010762	0.00065972	-0.837184917	1799	0	2	729	1246	618	780	642
WNK1	1	60432077	60531808	4698	3308	2470	1491	886	0.052200177	0.182545794	-0.503022712	3203	0	2	4180	6325	3885	226	383	472	9.04591E-43	5.48044E-41	-2.401429238	183	1	3	2857	2507	1558	1355	735	1764	357	278	863	571	1081	714	3.55928E-06	3.5235E-05	-0.933659899	1114	0	2	2518	3718	1640	1989	904
RAD52	1	60530582	60545886	930	501	483	258	153	0.134250155	0.337423168	-0.449146575	4456	0	2	678	639	498	113	145	194	0.000439107	0.001520895	-0.666353095	3201	0	2	319	332	353	282	134	489	103	99	122	87	178	112	0.00032726	0.001713689	-0.822315011	2106	0	2	128	302	187	155	151
ADIPOR2	1	60925605	60968029	844	573	716	375	351	0.232493938	0.471636672	0.278813084	5523	0	2	823	580	527	210	317	403	0.220313025	0.325117863	0.263872238	7602	0	2	237	296	144	191	129	284	108	76	178	127	307	208	0.314297353	0.449263929	0.167206804	7809	0	2	506	815	153	337	212
CACNA2D4	1	60966650	61086780	10	3	28	9	1	0.174654403	0.395133098	1.621823411	4951	0	2	8	13	13	0	0	3	0.089752135	0.156140268	-2.2898793	6388	0	2	2	0	9	3	0	0	3	3	5	4	5	27	0.024648676	0.061891076	2.116745734	4393	0	2	1	7	5	1	1
LRTM2	1	60983370	61016010	29	9	40	27	4	0.186021904	0.41048687	1.143229775	5076	0	2	16	19	4	2	4	10	0.988210693	0.992148144	0.012967444	11974	0	2	21	2	23	7	14	9	3	8	14	6	15	22	0.676701777	0.775419129	0.236439266	9982	0	2	15	5	25	16	8
IL17RA	1	61606962	61629841	207	200	184	78	84	0.868303624	0.944678903	-0.057810742	10813	0	2	434	918	566	208	325	348	0.314641632	0.430883371	0.236632204	8232	0	2	80	116	99	93	107	116	47	35	99	71	88	73	0.780679187	0.854134705	-0.06485306	10614	0	2	113	386	172	235	138
CECR6	1	61630948	61635487	19	15	18	5	6	0.911585671	0.962752037	-0.094533223	11166	0	2	0	5	5	1	0	1	0.643333708	1	-0.921597045	10124	0	2	21	5	1	7	4	5	0	1	2	2	6	9	0.387876988	0.525815295	-0.683273509	8272	0	2	0	0	1	1	0
ERC1	1	60545919	60839286	1583	1155	1164	691	453	0.930017317	0.971655999	-0.021876754	11357	0	2	1709	1820	1564	291	386	452	8.91368E-09	7.07416E-08	-0.828009815	1397	0	2	1116	1305	1253	355	431	793	298	179	448	311	762	517	0.030879607	0.074094933	-0.520552252	4597	0	2	629	1257	593	263	353
CECR5	1	61641191	61650820	810	661	811	507	450	0.042914164	0.159290054	0.528426362	3017	0	2	1271	999	1002	440	726	692	0.006394462	0.016388211	0.516055086	4326	0	2	164	289	106	180	94	301	284	188	396	316	502	471	7.8684E-14	4.71591E-12	1.526110409	184	1	1	254	755	277	355	115
CECR1	1	61653445	61672321	6	70	8	12	4	0.160538821	0.376051847	-1.576319129	4781	0	2	42	29	22	6	10	7	0.27387749	0.386763436	-0.65686463	7966	0	2	8	2	28	1	4	0	12	18	22	17	0	21	0.055644574	0.118077423	1.725581717	5201	0	2	3	0	8	0	1
DCP1B	1	61103332	61144864	1253	762	574	251	187	0.002754429	0.021958978	-0.80022652	1405	0	2	371	369	352	44	61	263	0.353914469	0.472980921	-0.379522886	8462	0	2	567	477	421	343	342	239	151	95	240	201	218	259	0.028300467	0.069063409	-0.50725412	4520	0	2	100	336	154	184	175
CACNA1C	1	61132601	61604932	592	242	359	83	81	0.220069655	0.454797087	-0.547313599	5421	0	2	11	9	8	0	1	1	0.081958549	0.145039814	-2.513602778	6275	0	2	228	164	196	458	91	101	32	5	80	26	40	27	4.28746E-06	4.16582E-05	-2.159759929	1135	1	3	116	109	107	265	52
CECR2	1	61683107	61775144	3955	3227	3113	1522	895	0.42075427	0.656897158	-0.232143761	7232	0	2	3844	6893	4679	152	267	242	1.98878E-53	1.73619E-51	-3.188138855	127	1	3	2002	4233	1957	1795	1125	2290	311	225	1045	721	1203	936	3.83801E-06	3.76227E-05	-1.079333882	1125	1	3	1469	3501	1557	1657	640
ATP6V1E1	1	61782701	61797925	1847	1381	740	410	369	0.000282022	0.003875409	-0.839871988	815	0	2	1127	1552	1386	287	435	489	0.015398666	0.03522282	-0.412781152	4847	0	2	336	262	213	267	308	460	155	129	115	98	257	289	0.276097622	0.407059435	-0.300841375	7553	0	2	550	700	455	369	383
PEX26	1	62042532	62048263	149	56	73	28	46	0.78268242	0.90165852	-0.137621114	10162	0	2	81	179	110	57	80	112	0.010566393	0.025411162	0.772214444	4610	0	2	107	48	52	43	22	62	42	26	43	33	52	35	0.740887809	0.823474174	0.100302158	10416	0	2	10	37	9	33	16
BCL2L13	1	61798541	61841448	2244	1157	893	376	524	0.041648458	0.156387657	-0.619385975	2983	0	2	2373	3189	2344	339	451	664	9.67133E-13	1.21848E-11	-1.11183203	880	1	3	1395	782	725	515	516	588	204	163	424	316	491	396	0.002556772	0.009484049	-0.657123962	2973	0	2	555	1117	636	747	584
USP18	1	62069630	62083650	13	20	4	0	5	0.213438388	0.446446944	-1.646364871	5356	0	2	144	167	126	16	43	67	0.117304497	0.194752165	-0.521569786	6704	0	2	9	4	6	3	5	13	1	0	9	1	3	2	0.250936124	0.378929696	-0.855884608	7362	0	2	1	5	8	1	16
BID	1	61841783	61860381	1189	603	516	265	291	0.128429502	0.329517297	-0.427687891	4365	0	2	1404	1769	1324	385	520	792	0.603454566	0.701969742	-0.082233195	9922	0	2	474	460	344	252	316	345	92	98	288	170	278	255	0.036777075	0.085151708	-0.397820843	4764	0	2	421	852	345	384	449
MICAL3	1	61862869	62026092	917	452	1273	890	293	0.00863086	0.050907986	1.088089397	1899	0	2	1590	2369	1691	142	183	268	1.22813E-26	3.81408E-25	-1.913647325	357	1	3	430	1037	333	400	179	350	120	100	334	217	542	312	0.418877664	0.554348119	-0.215924226	8491	0	2	361	1542	409	585	241
BPGM	1	62166913	62186554	261	288	325	167	116	0.40411233	0.64336721	0.288604064	7090	0	2	1032	1207	938	320	537	536	0.321513576	0.438398847	0.150990236	8273	0	2	318	180	130	96	51	151	43	43	57	76	138	151	0.332271687	0.467682471	-0.301060147	7940	0	2	172	581	162	375	256
CALD1	1	62269276	62457112	37	54	613	199	28	2.97831E-05	0.00062825	3.07031523	531	1	1	1456	789	1408	57	178	147	8.80348E-10	8.01348E-09	-2.002284708	1218	1	3	0	6	0	5	4	0	3	3	8	11	122	42	3.16059E-05	0.000227216	3.737303853	1534	1	1	19	150	0	147	93
PTPRO	1	62781685	62930932	8	20	7	6	3	0.526794973	0.738501939	-0.682670642	8117	0	2	60	29	23	27	15	24	0.223192574	0.328449172	0.653692077	7626	0	2	2	3	1	1	0	0	1	2	4	2	4	1	0.100686547	0.186554309	1.630824305	5964	0	2	6	42	5	18	8
RERG	1	62628180	62735291	811	546	899	305	181	0.760582312	0.890025838	0.113020509	9970	0	2	180	263	261	92	153	117	0.139161889	0.22402902	0.394381351	6922	0	2	205	121	124	79	81	191	188	60	86	82	313	225	0.012768221	0.036173373	0.783139446	3892	0	2	135	100	51	37	78
EPS8	1	62933951	63065195	1175	1133	871	251	293	0.069832274	0.222786898	-0.619003407	3510	0	2	871	1160	769	64	102	210	1.1853E-10	1.21793E-09	-1.611770163	1079	1	3	1038	710	824	321	394	668	142	101	313	196	328	172	2.802E-06	2.84854E-05	-1.109808413	1084	1	3	416	245	285	123	154
DERA	1	63109352	63163157	87	110	126	31	47	0.821301744	0.921974042	0.114586843	10426	0	2	124	125	109	130	158	142	2.41594E-11	2.66523E-10	1.645010691	1005	1	1	38	20	19	14	16	25	61	31	45	31	40	29	2.22137E-05	0.000167904	1.534261889	1459	1	1	27	101	50	34	23
STRAP	1	63098567	63107700	4987	2815	3029	1608	1660	0.967469435	0.987424085	-0.009695689	11645	0	2	5095	8432	5367	2740	3949	4419	0.000405232	0.001422226	0.594703113	3159	0	2	1011	1545	1063	1013	1000	1338	561	606	1163	685	1310	1349	0.164402231	0.273499442	0.217740541	6656	0	2	2532	3807	2588	2181	2130
LMO3	1	63348907	63411010	2	4	1	0	2	0.745153642	0.880336034	-0.71140717	9867	0	2	4	20	2	0	0	2	0.164815723	0.258569678	-2.37255226	7114	0	2	1	0	1	0	2	1	0	0	0	0	0	0	0.445393379	1	-1.748975887	8668	0	2	2	2	3	1	1
MGST1	1	63277207	63283946	218	179	181	56	151	0.602026429	0.791615791	0.255567002	8695	0	2	509	495	467	233	367	439	9.52911E-07	5.57516E-06	0.818359458	1895	0	2	37	46	26	56	37	31	88	85	128	60	97	132	3.47502E-10	9.58063E-09	1.902188525	400	1	1	98	199	84	129	89
RERGL	1	63888787	63899627	7	4	0	1	1	0.355811932	0.598510624	-1.901268527	6691	0	2	100	162	101	30	32	53	0.334374763	0.452374985	-0.30614802	8347	0	2	4	1	4	3	1	5	0	1	0	3	0	1	0.28823934	0.420407809	-1.171003795	7640	0	2	10	39	5	37	12
PIK3C2G	1	63896755	64179822	62	35	8	2	2	0.000761448	0.00842784	-2.841879815	1012	1	3	79	79	61	2	11	23	0.008390029	0.020782005	-1.366313802	4476	1	3	24	26	25	16	34	16	4	3	5	1	7	0	2.75433E-05	0.000201825	-2.345818044	1505	1	3	0	0	1	0	1
AEBP2	1	64536107	64585964	87	108	213	67	30	0.257601969	0.500416173	0.628048413	5770	0	2	127	263	240	44	44	60	0.028628817	0.059665075	-0.728533982	5320	0	2	49	59	30	65	58	47	29	9	31	13	47	26	0.108933677	0.198598214	-0.549698621	6062	0	2	131	177	105	160	139
PDE3A	1	64883002	65126745	101	73	14	7	16	0.002836729	0.022360454	-1.884616033	1421	1	3	376	403	262	17	33	65	4.73818E-10	4.50147E-09	-1.890689284	1167	1	3	181	78	93	46	32	100	6	6	11	22	11	17	2.69341E-08	4.77538E-07	-2.222249215	622	1	3	101	223	75	92	45
PLEKHA5	1	64349667	64520561	727	393	441	275	128	0.62466375	0.806554313	-0.169215989	8887	0	2	934	964	735	100	123	171	6.73917E-15	1.03918E-13	-1.39898389	719	1	3	257	266	194	191	166	297	60	33	96	70	154	97	3.1553E-08	5.49709E-07	-0.926222371	633	0	2	660	637	460	393	308
BCAT1	1	65359234	65425464	1773	781	930	267	909	0.795246407	0.907545085	0.132916784	10255	0	2	335	281	270	123	196	188	0.01226806	0.028878126	0.532679614	4710	0	2	303	1055	848	351	154	364	194	88	314	231	468	372	0.305696345	0.439762495	-0.333725621	7754	0	2	158	409	292	313	195
GOLT1B	1	65337340	65349863	804	563	639	292	426	0.376820463	0.618923974	0.279093436	6857	0	2	968	1306	915	469	541	669	0.00693108	0.017592694	0.444962964	4368	0	2	208	417	227	156	115	240	236	95	346	228	376	394	1.63966E-05	0.000129808	0.878035159	1393	0	2	390	542	301	337	206
PYROXD1	1	65298274	65313390	154	145	62	21	16	0.001427453	0.013515992	-1.501464364	1182	1	3	110	113	91	16	23	57	0.243088863	0.352212	-0.434576287	7753	0	2	64	39	36	31	24	44	24	20	34	19	39	17	0.878318689	0.921432506	-0.044802423	11180	0	2	13	44	28	31	33
RECQL	1	65306865	65337113	578	462	311	158	179	0.136854306	0.340797039	-0.4307671	4498	0	2	684	484	488	147	161	295	0.545839467	0.652195514	-0.146803384	9577	0	2	277	322	143	145	125	124	84	27	108	68	156	123	0.058007412	0.122127861	-0.473909121	5243	0	2	373	384	265	204	187
SOX5	1	65531052	66179027	42	40	9	2	5	0.008134756	0.048725882	-2.184800231	1870	1	3	162	154	146	13	10	38	3.74812E-05	0.000164902	-1.634981725	2520	1	3	6	1	8	1	3	8	0	0	3	4	4	1	0.421072697	0.556578342	-0.723121548	8500	0	2	18	48	34	20	18
ST8SIA1	1	66588235	66704165	144	210	337	136	125	0.039876186	0.151664909	0.840066639	2945	0	2	24	60	39	15	10	13	0.616720538	0.713660433	-0.271261785	9984	0	2	170	376	53	132	23	102	101	200	132	248	408	166	0.001762045	0.007025245	1.306069901	2766	1	1	16	24	5	7	0
CMAS	1	66843088	66853791	252	151	106	45	55	0.047538536	0.170721109	-0.708857331	3119	0	2	41	63	40	22	34	44	0.025361481	0.05380458	0.811119791	5226	0	2	126	142	83	97	66	99	37	35	79	25	119	60	0.210005936	0.3316548	-0.290714204	7028	0	2	28	60	36	28	23
ETNK1	1	66447472	66480764	1147	669	1185	436	387	0.242148096	0.482244868	0.32301835	5626	0	2	5092	9608	6174	2086	2566	3156	0.814507949	0.869399214	-0.046003674	11013	0	2	392	777	800	592	368	643	113	77	130	91	436	409	0.000313819	0.00165747	-1.120231527	2088	1	3	2728	4411	1738	2174	1555
KCNJ8	1	66955393	66963463	4	2	0	0	0	0.400026253	1	-3.069309998	7054	0	2	2	3	2	1	1	2	0.729114906	1	0.529583596	10538	0	2	5	4	0	0	0	0	0	0	1	0	0	0	0.491577951	1	-1.657656296	8932	0	2	0	1	0	2	0
GYS2	1	67048323	67088639	12	5	63	0	9	0.130835172	0.333291962	1.99395721	4397	0	2	1	2	3	0	0	1	0.629109904	1	-1.137143527	10052	0	2	7	3	20	3	7	16	1	1	0	4	2	2	0.016606615	0.044908719	-1.929619358	4078	1	3	1	0	4	0	0
CASC1	1	67162844	67179192	76	30	25	12	7	0.117461774	0.311184799	-1.016688461	4228	0	2	7	7	12	1	5	3	0.799063179	0.858617316	-0.25589235	10935	0	2	14	17	46	11	21	63	5	5	2	2	4	24	0.016249687	0.04418184	-1.496342187	4056	1	3	1	7	2	3	3
LDHB	1	67031005	67040698	5852	4026	3464	3075	1833	0.7943186	0.907318238	0.078772183	10246	0	2	5874	7994	7059	3474	4934	5245	2.06027E-06	1.14268E-05	0.733361824	1999	0	2	2285	3206	2559	1859	2586	2571	1352	1154	1130	1449	2921	2523	0.975271657	0.983746074	-0.00659584	11853	0	2	2062	4517	1929	2538	2080
KRAS	1	67185058	67210084	1557	910	1376	587	604	0.217614752	0.45149813	0.295614764	5399	0	2	1881	2608	1956	372	628	699	0.000126879	0.000500965	-0.591295712	2808	0	2	376	666	454	293	366	616	258	188	365	389	477	591	0.1462593	0.249830249	0.268941668	6477	0	2	914	1762	712	953	562
RASSF8	1	67493887	67574359	346	457	231	98	68	0.018750475	0.089144341	-0.947073287	2356	0	2	5345	7113	4143	184	292	344	4.10765E-69	5.35782E-67	-2.993161092	85	1	3	179	138	307	76	126	309	24	22	41	47	69	85	8.24329E-06	7.23206E-05	-1.48255545	1257	1	3	834	1368	967	785	495
BHLHE41	1	67586362	67590684	46	56	31	33	8	0.657622407	0.825703774	-0.305869804	9156	0	2	95	82	72	6	9	3	5.63754E-06	2.91391E-05	-2.411159091	2145	1	3	20	52	51	12	45	48	3	1	6	2	12	1	4.29915E-07	5.57122E-06	-2.770072295	851	1	3	50	118	70	59	75
ITPR2	1	67656123	67921681	784	393	245	137	80	0.000651089	0.007510659	-1.099327875	971	1	3	2452	2436	3176	542	848	912	0.013847012	0.032134643	-0.495274993	4777	0	2	74	161	71	66	49	129	37	32	80	77	147	104	0.149879362	0.254875806	0.332261801	6508	0	2	315	1060	307	505	381
FGFR1OP2	1	67983451	67994763	694	410	457	220	219	0.875479131	0.948030948	-0.040041779	10867	0	2	688	1305	895	307	344	502	0.871094087	0.911115108	0.035580566	11274	0	2	237	208	240	82	148	215	109	133	160	114	175	88	0.674806066	0.77413516	0.116872676	9971	0	2	238	291	243	160	176
TM7SF3	1	67998129	68016687	419	314	237	83	195	0.642509133	0.817347507	-0.205042713	9031	0	2	1270	2723	1454	290	302	571	0.000630912	0.002098686	-0.873823625	3333	0	2	381	189	234	117	85	168	85	72	151	57	127	84	0.170425324	0.281396987	-0.40667791	6706	0	2	235	169	188	110	87
MED21	1	68016634	68023808	762	356	331	131	192	0.179446818	0.401985688	-0.464584306	4999	0	2	280	283	208	71	122	178	0.273568989	0.38651888	0.250200212	7962	0	2	172	306	217	92	91	232	101	114	129	119	165	99	0.699150174	0.792106198	0.094794372	10118	0	2	95	257	137	110	52
STK38L	1	68074878	68121699	447	289	322	199	120	0.887449804	0.953874412	0.042032372	10959	0	2	2000	3995	3352	265	399	500	3.02366E-13	4.00517E-12	-1.676555562	837	1	3	263	301	172	130	105	197	45	27	76	66	135	90	4.57702E-06	4.40449E-05	-0.871990629	1146	0	2	341	753	390	400	289
ARNTL2	1	68130351	68167202	375	398	309	150	143	0.566964906	0.767824635	-0.184791372	8428	0	2	311	156	145	119	143	229	0.001510229	0.004601239	0.998405675	3639	0	2	177	115	102	61	62	130	84	51	155	56	138	81	0.131140933	0.22905008	0.38081343	6333	0	2	157	205	108	98	71
A4GALT	1	68335218	68348032	5	5	2	0	0	0.321212656	0.564199931	-2.379219745	6399.5	0	2	25	62	52	15	14	27	0.954552801	0.968884638	0.027853418	11824	0	2	1	1	0	2	0	2	0	0	0	1	2	0	0.777512392	1	-0.47383505	10604	0	2	4	8	10	1	7
ARFGAP3	1	68365223	68398974	1857	1060	754	470	620	0.389460324	0.62907123	-0.285185252	6977	0	2	886	1373	894	400	605	598	0.029628989	0.061470173	0.389131014	5345	0	2	741	756	575	469	411	737	265	229	544	385	764	470	0.702255879	0.794631422	0.047053523	10134	0	2	291	688	213	385	321
TTLL1	1	68470587	68498563	356	219	120	74	97	0.092499771	0.268556229	-0.630508102	3858	0	2	234	169	129	58	69	123	0.441215984	0.55912237	0.227338069	8959	0	2	87	209	62	136	56	117	64	20	77	41	100	97	0.502170253	0.629883251	-0.196607609	9002	0	2	50	107	64	55	34
C2CD5	1	66497049	66570765	1247	1060	729	277	325	0.028723036	0.121424675	-0.615794716	2649	0	2	973	1046	931	228	413	364	0.219758568	0.324429194	-0.216975977	7599	0	2	279	547	255	152	130	346	94	56	148	90	175	206	0.012094879	0.034579604	-0.544254251	3857	0	2	348	876	293	453	361
PACSIN2	1	68405050	68468435	1407	985	1222	618	632	0.191628221	0.418243901	0.302239074	5132	0	2	713	1726	1017	246	348	411	0.098481154	0.168835712	-0.416816181	6483	0	2	1031	1314	495	704	405	941	382	312	654	433	941	557	0.962980489	0.976434938	0.007812018	11656	0	2	739	1226	269	548	254
TSPO	1	68520428	68530294	849	377	578	276	313	0.419562499	0.656819996	0.247427486	7214	0	2	203	194	211	76	122	156	0.021309799	0.046298597	0.526769204	5103	0	2	154	315	118	193	116	258	163	117	266	206	356	281	8.19385E-06	7.20014E-05	0.829409804	1255	0	2	24	75	21	41	31
MCAT	1	68515712	68520474	573	359	405	141	248	0.911401555	0.962713983	0.039961416	11164	0	2	542	653	619	194	300	363	0.167786326	0.262245681	0.239755574	7141	0	2	133	312	132	162	158	254	107	96	169	117	229	168	0.335380109	0.470963155	0.186180148	7958	0	2	199	621	302	269	240
TTLL12	1	68532348	68552525	9118	6232	4132	1784	2880	0.116817025	0.310363731	-0.503681768	4215	0	2	3563	4543	3286	1539	2383	2564	4.94019E-05	0.000212789	0.534021343	2574	0	2	3309	4817	3038	1553	2530	3154	1496	1339	3594	1621	2611	3627	0.345511733	0.481950846	0.192720226	8017	0	2	1478	2068	1168	1079	1044
SCUBE1	1	68557855	68765146	21	9	16	7	3	0.987615236	0.995563931	-0.014557005	11794	0	2	32	35	30	22	21	17	0.123426073	0.203150961	0.713451404	6765	0	2	11	9	15	4	2	10	3	2	7	2	4	4	0.289967616	0.422091192	-0.62527001	7655	0	2	36	61	15	34	19
SULT4A1	1	69011399	69044884	39	42	20	15	6	0.243148778	0.483145172	-0.803727474	5639	0	2	153	219	207	23	59	57	0.013094063	0.03062094	-0.756335295	4741	0	2	26	13	30	15	18	25	6	9	9	4	9	8	0.029241154	0.071013312	-0.935929083	4542	0	2	42	76	63	67	46
PARVG	1	69176889	69198136	14	3	0	1	0	0.11790721	0.311848561	-3.47013522	4235	0	2	4	4	6	2	0	8	0.552392342	0.658251708	0.737015489	9608	0	2	3	2	3	0	0	4	0	0	0	1	0	0	0.178081053	1	-2.221662721	6773	0	2	0	0	0	0	0
PARVB	1	69115303	69174984	816	769	1275	870	478	0.003133897	0.024043003	0.927099537	1460	0	2	884	761	912	893	833	1265	2.39337E-13	3.20088E-12	1.575145793	829	1	1	475	517	172	354	232	333	188	130	280	183	373	358	0.693978889	0.788258233	0.081483427	10089	0	2	33	262	42	107	57
SAMM50	1	69091103	69109302	1490	1175	1147	581	863	0.425493773	0.661249343	0.261908869	7268	0	2	1136	1520	1147	633	907	1195	2.99288E-09	2.54463E-08	0.856852473	1304	0	2	424	785	338	429	363	409	430	441	778	483	1051	806	5.70534E-11	1.80922E-09	1.08333453	347	1	1	261	634	282	300	323
KIAA1644	1	69272797	69355042	24	35	76	55	20	0.014656778	0.075100903	1.483944743	2186	0	2	22	28	38	41	24	39	0.000448473	0.001549942	1.635447181	3208	1	1	7	5	6	4	5	3	14	1	31	5	327	26	1.23992E-06	1.40968E-05	3.772169647	970	1	1	12	24	16	20	14
ARHGAP8	1	69831485	69909426	89	50	35	32	20	0.516267842	0.730284248	-0.334999227	8041	0	2	43	68	28	4	17	14	0.224145802	0.329633175	-0.663142479	7632	0	2	88	29	23	27	12	26	24	11	62	18	29	39	0.340521059	0.476314845	0.401495952	7992	0	2	26	10	16	9	7
PRR5	1	69701158	69786722	239	232	88	22	59	0.011410383	0.06252823	-1.271527692	2044	0	2	136	185	155	107	154	135	3.351E-06	1.79655E-05	1.100285965	2068	1	1	92	49	46	29	41	46	17	8	21	30	20	19	0.017776274	0.04744355	-0.805755147	4132	0	2	85	119	64	92	94
PPFIBP1	1	68191540	68291096	5314	3067	3779	1970	738	0.589284638	0.782596603	-0.208136988	8602	0	2	3574	3875	3915	479	702	877	5.12338E-14	7.31054E-13	-1.145899382	777	1	3	3662	2423	2033	1174	1468	2236	409	375	732	692	1476	674	5.90619E-07	7.34312E-06	-1.062448756	887	1	3	2825	3931	1800	2154	1504
PHF21B	1	69916223	70078338	1	2	3	2	0	0.743447733	0.878876839	0.743261062	9860	0	2	16	4	6	2	0	0	0.163985412	0.257485662	-2.179750261	7108	0	2	7	0	1	2	0	1	0	1	1	0	0	0	0.29572048	1	-1.691273539	7697	0	2	0	2	0	3	2
KIAA0930	1	70222655	70290698	1227	658	936	405	415	0.554604335	0.75887163	0.150702047	8338	0	2	262	442	329	163	227	216	0.007174836	0.018099524	0.601666754	4395	0	2	920	444	407	452	233	574	193	269	593	242	589	291	0.769317104	0.844815267	0.078304841	10564	0	2	147	225	109	178	126
RIBC2	1	70398590	70412842	5	25	4	0	7	0.397676176	0.637672425	-1.250142842	7031	0	2	1	3	2	2	0	0	0.973174285	1	0.069141921	11909	0	2	6	12	3	3	1	4	0	0	3	2	0	4	0.258933971	0.38750493	-1.042248124	7432	0	2	0	0	1	0	0
NUP50	1	70202949	70218997	7329	6490	4328	2001	1612	0.009813983	0.055771902	-0.637947066	1971	0	2	4810	8767	5091	1696	2218	2699	0.504860248	0.616859772	-0.126769314	9333	0	2	3135	3248	2401	1679	2113	4093	804	659	1479	1009	1625	1170	1.46757E-06	1.62494E-05	-0.738808903	996	0	2	2674	3878	2581	2103	1878
ATXN10	1	70567543	70663659	335	229	134	68	78	0.022757062	0.102385297	-0.738232529	2489	0	2	149	120	155	49	78	88	0.234861779	0.34243984	0.331535706	7704	0	2	70	67	33	41	22	80	68	37	86	25	119	65	0.001337083	0.005587476	0.939266661	2639	0	2	57	69	47	68	47
FBLN1	1	70452501	70534920	305	275	474	66	140	0.626540553	0.807674155	0.247592733	8904	0	2	405	479	389	174	202	329	0.011281645	0.026898838	0.477823435	4650	0	2	50	110	128	50	39	29	43	40	42	55	64	86	0.399171281	0.536358038	0.297596951	8353	0	2	85	213	98	91	71
WNT7B	1	70751532	70843213	1	1	0	1	0	0.883659957	1	-0.531431177	10931	0	2	2	6	10	3	6	6	0.283283805	0.39721355	1.02974459	8025	0	2	0	0	0	0	0	1	0	0	0	0	1	0	0.849275723	1	0.5922754	10988	0	2	0	5	2	0	2
PKDREJ	1	71300573	71308828	453	305	150	91	142	0.123592646	0.321197502	-0.616270316	4310	0	2	29	47	31	9	11	10	0.386806451	0.504930695	-0.454881349	8672	0	2	120	183	321	105	65	262	94	71	94	114	196	187	0.793386263	0.862781156	0.080658406	10699	0	2	10	6	16	8	8
CDPF1	1	71279697	71299679	66	53	105	36	44	0.065984973	0.214169136	0.810657063	3451	0	2	147	112	100	84	116	142	4.48269E-07	2.78117E-06	1.263600094	1787	1	1	25	22	30	34	20	57	143	22	59	31	270	56	8.48967E-06	7.41284E-05	2.064706672	1263	1	1	10	48	18	27	22
TTC38	1	71340631	71360016	271	166	284	134	131	0.043871986	0.161807743	0.577321923	3037	0	2	337	255	306	97	149	199	0.220626809	0.325450962	0.287438088	7606	0	2	66	165	176	101	19	104	130	66	81	36	288	177	0.044580107	0.099098854	0.829195035	4962	0	2	90	90	82	50	56
PPARA	1	71237313	71277816	282	335	358	161	234	0.198432394	0.428584891	0.49855692	5186	0	2	168	96	124	126	173	194	9.63409E-10	8.71233E-09	1.673760373	1226	1	1	109	262	230	149	44	90	392	149	147	184	576	339	1.17301E-05	9.70598E-05	1.614101754	1332	1	1	40	234	81	49	28
BCL2L14	1	71628811	71641296	5	2	1	0	0	0.410281603	1	-2.34325883	7131.5	0	2	6	2	0	1	0	0	0.533036988	1	-1.504186006	9503	0	2	0	2	0	3	0	0	0	0	0	1	0	1	0.780373554	1	-0.605518302	10612	0	2	0	0	0	0	0
MANSC1	1	71797822	71804003	1167	895	651	119	482	0.376672487	0.618923974	-0.465149635	6854	0	2	110	66	74	18	67	58	0.25135106	0.361631094	0.461175998	7810	0	2	474	941	895	307	399	936	423	369	553	379	526	502	0.551115024	0.673354364	0.145514623	9272	0	2	15	53	25	25	11
LRP6	1	71652620	71788148	264	179	426	332	177	4.45512E-05	0.000872408	1.352549064	572	1	1	351	602	363	98	151	152	0.121325645	0.200288478	-0.350054613	6744	0	2	217	158	106	94	72	121	65	56	149	119	198	142	0.02677393	0.066113503	0.459108546	4467	0	2	221	238	126	123	96
ETV6	1	71449074	71582048	1919	1509	935	430	429	0.002294232	0.019234796	-0.72357925	1336	0	2	521	408	420	211	336	368	0.000109518	0.000439299	0.762100184	2764	0	2	588	1045	546	681	385	899	266	208	286	356	607	413	0.029584398	0.071657532	-0.380981763	4554	0	2	303	659	387	408	427
DUSP16	1	71869904	71940798	339	445	170	79	77	0.003485822	0.025874549	-1.127136317	1509	1	3	423	408	307	52	86	120	0.000236594	0.000876418	-0.826226136	2993	0	2	217	156	225	179	189	221	28	39	79	37	56	76	6.35017E-08	1.01787E-06	-1.421278194	688	1	3	75	149	131	69	63
BORCS5	1	71806719	71868151	353	162	166	100	93	0.587067627	0.781802935	-0.185912958	8581	0	2	314	248	242	140	185	258	5.86312E-05	0.000248773	0.857885042	2613	0	2	96	103	107	79	51	65	39	35	55	72	136	85	0.309308016	0.443627103	0.242614426	7780	0	2	75	246	94	111	62
CREBL2	1	71960863	71970744	269	147	129	63	51	0.118452999	0.312554075	-0.528876537	4245	0	2	223	500	330	43	34	84	5.04811E-05	0.000216848	-1.363996655	2581	1	3	96	81	80	59	92	59	19	11	28	17	35	33	1.5405E-05	0.000123106	-1.245074886	1380	1	3	77	139	140	87	90
GPR19	1	71970913	71989049	2	0	0	0	0	0.772765629	1	-1.291319479	10081.5	0	2	2	2	2	0	0	0	0.451728508	1	-2.079722444	9032	0	2	0	8	1	3	2	1	1	0	1	7	1	5	0.528572985	0.65351373	0.647194279	9144	0	2	2	0	2	2	0
CDKN1B	1	72096482	72105404	455	460	402	171	164	0.605410803	0.793946206	-0.160957467	8725	0	2	434	526	405	118	189	201	0.629697411	0.723992035	-0.085606704	10057	0	2	241	235	171	140	125	209	92	51	124	60	106	113	0.016527578	0.044738864	-0.450231115	4074	0	2	229	425	224	248	196
KLHL42	1	72671546	72684433	131	81	48	35	53	0.641837001	0.817154728	-0.235693397	9023	0	2	75	86	66	29	52	41	0.157700094	0.249098296	0.456643544	7064	0	2	47	55	31	30	36	59	36	19	41	32	56	50	0.066648281	0.135711887	0.41858748	5422	0	2	15	36	18	31	11
MANSC4	1	72648943	72664039	2	1	0	0	0	0.638997369	1	-2.069964995	9003.5	0	2	3	0	1	0	0	0	0.678851771	1	-1.5391767	10295.5	0	2	2	0	2	1	2	7	0	0	0	0	2	0	0.155432485	0.261976074	-2.152258274	6567	0	2	0	0	0	0	0
MRPS35	1	72622759	72644857	600	564	344	196	232	0.314106387	0.556165925	-0.3283444	6346	0	2	1705	1664	1463	659	1032	1239	2.18546E-05	0.000100707	0.600394026	2406	0	2	245	352	111	151	96	272	183	102	229	176	301	206	0.003393012	0.012089868	0.60193362	3095	0	2	354	1008	384	495	451
PTHLH	1	72752026	72765114	57	37	40	14	9	0.465292543	0.695025816	-0.444660207	7578	0	2	620	935	582	71	169	139	9.55245E-07	5.58587E-06	-1.157919887	1896	1	3	53	22	55	24	37	62	8	9	3	2	10	3	7.08546E-06	6.37865E-05	-2.235910914	1225	1	3	268	226	193	165	200
CCDC91	1	72867658	73076704	391	150	128	112	73	0.339197299	0.583079948	-0.393530872	6545	0	2	185	152	131	30	44	40	0.022498179	0.048462659	-0.686267576	5147	0	2	67	144	98	80	63	112	53	13	36	28	72	61	0.040876527	0.092468993	-0.559478651	4876	0	2	46	91	19	57	48
FAR2	1	73178323	73325068	543	300	289	359	198	0.31066333	0.553569832	0.413438694	6306	0	2	499	390	244	201	208	396	0.001774146	0.005316595	0.839669842	3699	0	2	384	171	186	132	96	229	134	73	143	111	500	127	0.31445457	0.449313941	0.31777334	7812	0	2	106	388	70	62	40
RAD51AP1	1	73320436	73358099	333	188	223	142	90	0.809195954	0.915057178	0.076433949	10350	0	2	293	668	357	61	81	177	0.019826812	0.043517032	-0.736381861	5051	0	2	125	93	84	188	52	110	45	30	82	58	126	52	0.369067234	0.506478537	-0.280261954	8160	0	2	41	84	78	66	90
NDUFA9	1	73689605	73709244	1420	896	905	451	394	0.465372263	0.695025816	-0.162650648	7579	0	2	887	1367	925	440	654	832	0.000245676	0.000906425	0.61570431	3005	0	2	306	521	214	242	224	294	275	216	365	282	361	424	3.19461E-05	0.000228767	0.719377347	1540	0	2	373	847	405	448	404
TIGAR	1	73443325	73466924	116	25	19	12	15	0.101869775	0.285047053	-1.154494099	4003	0	2	299	277	246	95	134	204	0.069428915	0.126189899	0.38675362	6107	0	2	52	19	33	23	14	36	6	4	6	12	25	12	0.019423139	0.050914757	-0.961691503	4207	0	2	202	245	125	85	98
CCND2	1	73472299	73515288	643	471	869	376	221	0.098797918	0.279241858	0.528203124	3963	0	2	2255	1923	1393	648	1014	996	0.131646321	0.214264329	0.28323371	6842	0	2	678	464	372	238	186	406	127	97	286	187	283	247	0.083973098	0.162266571	-0.363489887	5717	0	2	642	1407	492	668	456
NTF3	1	74215246	74285493	8	3	3	2	0	0.608489134	0.796085931	-0.928747331	8757	0	2	3	12	7	0	2	4	0.614563919	0.711679583	-0.631660409	9974	0	2	10	5	3	9	4	4	0	0	1	0	2	1	0.006689179	0.021203871	-2.707814329	3479	1	3	0	0	2	0	0
CD9	1	74715960	74739606	131	44	170	45	45	0.136440442	0.340585801	0.755900176	4485	0	2	239	244	217	23	54	90	0.007419458	0.018644498	-0.802039909	4412	0	2	194	73	40	53	58	59	31	63	78	82	102	58	0.258341753	0.386881159	0.406555926	7427	0	2	8	5	0	6	2
NOBOX	1	74745798	74766293	5	11	4	2	3	0.609345813	0.796322768	-0.671700233	8774	0	2	20	35	30	6	4	9	0.204104344	0.306585133	-0.809979014	7459	0	2	61	12	17	10	10	9	0	2	3	11	7	1	0.015621435	0.042737083	-1.721688465	4031	1	3	0	1	0	0	0
VWF	1	74544346	74683073	4	7	20	2	2	0.474176733	0.70055614	0.939033448	7665	0	2	6	3	2	3	2	0	0.785885966	0.848652742	0.389895789	10868	0	2	7	2	6	2	4	5	1	3	8	3	5	5	0.491172977	0.620393493	0.442986783	8930	0	2	0	1	0	0	0
ARHGEF5	1	74766816	74802789	311	228	440	154	83	0.325442581	0.568276895	0.400818214	6438	0	2	502	457	349	65	69	111	3.52936E-06	1.8876E-05	-1.074983222	2073	1	3	108	205	113	135	84	144	48	46	157	93	191	104	0.398764705	0.535963092	0.18458199	8351	0	2	14	250	48	143	35
PARP11	1	75024939	75040594	246	207	249	114	100	0.481359029	0.706830425	0.215799469	7714	0	2	122	141	113	49	65	100	0.045356487	0.088377394	0.511026308	5692	0	2	49	129	67	61	81	69	73	99	101	69	130	124	0.000263704	0.001418598	0.982894677	2050	0	2	25	72	41	40	32
PRMT8	1	74873781	74957234	75	61	95	19	26	0.849263792	0.936489251	0.104409346	10622	0	2	6	15	6	12	20	25	3.66851E-05	0.000161721	2.425610088	2515	1	1	15	39	13	13	28	10	16	19	23	23	23	41	0.029212775	0.070960019	0.868122257	4541	0	2	3	12	1	8	1
TSPAN9	1	75058414	75199528	656	218	473	252	132	0.54242074	0.75026608	0.246131104	8231	0	2	90	88	140	56	93	131	0.000612212	0.002043225	1.090606763	3322	1	1	80	214	77	148	52	170	109	108	120	145	269	207	0.000247958	0.001353704	0.966681121	2020	0	2	10	71	19	46	10
TULP3	1	75291771	75327340	510	382	330	174	214	0.922923253	0.96778145	-0.029601616	11313	0	2	320	209	201	108	134	194	0.023931903	0.051183065	0.580620843	5184	0	2	340	666	148	178	177	204	61	44	233	77	198	105	0.023892863	0.060292274	-0.698521874	4371	0	2	140	281	51	126	47
TEAD4	1	75219389	75286457	3272	2152	1643	743	884	0.059156858	0.198328634	-0.469288914	3341	0	2	524	344	385	332	433	554	1.67427E-10	1.68751E-09	1.39954809	1100	1	1	810	1710	854	926	493	1059	525	599	717	581	858	770	0.478993901	0.610393429	0.136935309	8844	0	2	139	566	132	272	136
ITFG2	1	75376949	75394748	588	389	344	193	167	0.40851515	0.647851931	-0.211493557	7119	0	2	313	314	253	68	118	161	0.874100369	0.912709624	-0.034320243	11297	0	2	191	166	139	143	176	301	100	119	242	139	312	184	0.039486659	0.090008037	0.465264676	4839	0	2	71	107	80	72	63
FOXM1	1	75327521	75363582	767	489	577	268	338	0.492494521	0.714934051	0.194238312	7812	0	2	799	724	517	251	300	545	0.05167441	0.098727241	0.420525837	5806	0	2	550	367	183	161	181	279	221	115	402	252	348	244	0.05702247	0.12056017	0.476388555	5221	0	2	293	707	212	318	166
RHNO1	1	75327635	75331818	546	421	229	136	116	0.006593927	0.041633923	-0.756977036	1774	0	2	136	260	171	59	150	149	0.024885947	0.052937548	0.649578312	5212	0	2	59	106	73	86	72	106	95	68	82	74	81	148	0.006724879	0.021292553	0.729722067	3483	0	2	39	102	50	36	32
FOXJ2	1	75474687	75512376	783	471	828	444	201	0.234260075	0.473670033	0.415566009	5541	0	2	1200	2298	1395	277	560	394	0.011979598	0.028337488	-0.621362964	4687	0	2	778	743	608	577	435	665	86	80	239	198	297	240	2.4921E-12	1.09494E-10	-1.254014044	251	1	3	470	816	413	529	379
FKBP4	1	75399373	75413494	14114	8509	7077	5149	4606	0.760506635	0.890025838	-0.08134428	9969	0	2	8886	9270	7947	2605	4410	5024	0.125992584	0.20663902	0.202570574	6790	0	2	7704	12107	3305	4105	3934	7813	3263	2446	6610	1737	6969	5047	0.971604552	0.982032869	0.008804277	11806	0	2	5498	11603	4213	5884	4282
NECAP1	1	75447600	75455201	398	226	351	152	113	0.549913556	0.755504547	0.181972088	8291	0	2	954	1956	1019	569	825	1096	0.001755719	0.005272388	0.695315343	3692	0	2	109	104	81	88	55	142	67	78	155	100	221	133	1.59252E-06	1.74749E-05	0.907534533	1005	0	2	153	306	309	270	239
MFAP5	1	75647634	75669272	139	185	64	20	31	0.005936636	0.03854856	-1.375888754	1725	1	3	43	49	55	17	59	34	0.038785374	0.077549765	0.885703252	5547	0	2	103	81	79	66	116	171	15	5	33	22	50	42	9.67252E-06	8.25608E-05	-1.489106891	1292	1	3	7	3	3	1	3
AICDA	1	75633849	75637829	14	3	32	12	14	0.012468424	0.06666292	2.07729529	2095	0	2	13	6	10	0	1	2	0.123566734	0.203352291	-2.043819748	6766	0	2	0	0	7	5	0	1	9	0	9	10	0	4	0.128102199	0.224989815	1.842235174	6297	0	2	1	0	1	1	1
NANOG	1	75593242	75596024	14942	6115	9765	5240	8213	0.134561967	0.337943632	0.560132819	4460	0	2	10980	16171	12898	5356	11005	9872	0.000108261	0.000434952	0.716611788	2758	0	2	7166	8051	3116	4996	5558	7303	3809	3431	10163	3815	9254	6237	0.017231677	0.046270009	0.524759328	4107	0	2	3280	4166	2345	2661	3136
PHC1	1	75865513	75884655	4045	1823	4421	2467	2297	0.000279634	0.003849282	0.972819017	813	0	2	873	513	575	249	435	477	0.023645872	0.050669072	0.549375383	5174	0	2	1006	2384	1193	1631	953	2221	892	1198	1555	1659	1928	2243	0.00509676	0.016899298	0.618435949	3326	0	2	230	920	274	516	260
RIMKLB	1	75669892	75740264	1637	1191	898	379	471	0.085069366	0.25450373	-0.457974085	3744	0	2	593	617	535	261	415	445	9.9819E-06	4.89038E-05	0.695276747	2263	0	2	1020	1054	556	632	678	783	287	283	644	250	417	407	0.029671236	0.071789029	-0.463535391	4559	0	2	177	417	201	293	211
M6PR	1	75884879	75891473	1482	642	1995	774	994	0.000345719	0.004551705	1.116830319	850	1	1	2138	2386	2000	962	1448	1476	1.09883E-05	5.35267E-05	0.599949592	2276	0	2	455	1124	521	438	417	383	573	807	877	693	1094	1098	4.44192E-08	7.51312E-07	1.269763846	652	1	1	340	804	405	620	522
MAN1A2	1	77143357	77281948	2814	1215	1488	813	453	0.365355592	0.607896684	-0.29303595	6768	0	2	910	975	835	313	413	413	0.520884532	0.63039342	0.106948352	9432	0	2	724	932	606	631	389	518	353	287	665	432	727	410	0.356756509	0.493887871	0.159029444	8084	0	2	367	900	259	399	188
CASR	1	77353338	77430788	157	23	143	61	24	0.372717114	0.614574473	0.607743383	6831	0	2	21	37	29	13	19	38	0.036370539	0.073409824	0.981861282	5494	0	2	38	79	56	71	41	17	23	27	70	48	142	41	0.119246229	0.212756417	0.595763148	6197	0	2	14	24	27	22	18
KPNA1	1	77475062	77526314	1925	1388	1739	1032	925	0.061725256	0.20424951	0.42773404	3385	0	2	2513	3566	2833	907	1227	1384	0.927755197	0.950824724	0.013822623	11688	0	2	620	1138	813	743	519	1212	492	405	761	541	1030	701	0.192209804	0.309070568	0.204505411	6896	0	2	800	1292	928	823	576
FBXO40	1	77526474	77532954	0	0	0	2	1	0.323429777	1	3.623821038	6422	0	2	0	2	0	0	0	1	0.873896205	1	0.617855456	11294.5	0	2	7	3	3	2	0	0	0	2	2	0	2	0	0.599457956	0.714838056	-0.666955494	9526	0	2	0	0	1	0	0
CCDC58	1	77454325	77463617	1376	1033	1365	496	657	0.343964544	0.587577681	0.268420934	6587	0	2	914	1074	862	357	632	632	0.000847554	0.002738804	0.518703526	3431	0	2	302	743	386	311	327	476	356	290	506	302	361	411	0.03346724	0.078963783	0.467024309	4675	0	2	560	1069	598	620	521
FAM162A	1	77463137	77472450	575	424	517	204	219	0.695847682	0.849788835	0.106293594	9507	0	2	463	434	368	124	155	230	0.938646418	0.957954283	0.014990329	11757	0	2	440	438	299	177	237	294	146	135	175	193	280	293	0.843047325	0.899402718	-0.036663161	10947	0	2	121	267	125	148	142
MRPL51	1	77585837	77587391	240	163	312	148	76	0.124777087	0.323333169	0.565214532	4321	0	2	667	642	569	226	356	400	0.015954011	0.036305854	0.393355726	4872	0	2	86	144	80	90	90	105	135	77	79	52	100	83	0.102877379	0.189835981	0.495203284	5988	0	2	154	326	149	181	202
VAMP1	1	77556772	77584607	71	76	61	16	14	0.251542153	0.492596331	-0.659462786	5722	0	2	106	137	101	30	34	55	0.519251748	0.62947946	-0.19246051	9415	0	2	68	20	68	3	22	23	4	28	40	48	18	20	0.623887134	0.734286166	0.296749691	9686	0	2	30	16	32	21	22
SCNN1A	1	77568658	77576825	731	290	443	100	76	0.186865847	0.411700306	-0.633108731	5084	0	2	1794	2332	1886	309	700	650	0.00454052	0.012174302	-0.544394575	4135	0	2	152	173	119	213	86	276	107	40	272	190	184	214	0.112642276	0.203565862	0.48758618	6114	0	2	343	387	269	290	276
NCAPD2	1	77587491	77611310	5711	4136	4163	1942	2085	0.901452941	0.958739414	-0.027986886	11089	0	2	2442	2351	1889	638	1108	1017	0.682546868	0.768341672	0.067427831	10312	0	2	3104	3461	3130	2313	1723	3782	1093	1138	2500	1822	2378	2647	0.793960201	0.863235049	-0.038914864	10701	0	2	1328	2182	1177	1098	879
IFFO1	1	77626219	77643627	169	188	190	81	53	0.903217542	0.959158122	-0.049332975	11104	0	2	314	403	218	46	113	114	0.089043265	0.155296945	-0.453146999	6372	0	2	70	110	47	50	30	104	41	26	37	42	56	39	0.676115147	0.775109088	-0.105108991	9977	0	2	146	302	84	132	80
ACRBP	1	77707028	77725780	1	0	0	0	1	0.898269859	1	0.579883566	11056	0	2	2	5	6	0	0	0	0.134087163	1	-3.203324765	6865	0	2	1	0	2	0	0	0	0	0	0	1	0	1	0.982186024	1	0.051871492	11878	0	2	0	0	0	0	0
ING4	1	77735014	77749824	269	146	176	126	91	0.473250793	0.699898285	0.239530921	7657	0	2	275	241	241	102	123	174	0.062264699	0.115395951	0.405765958	5986	0	2	38	77	33	48	34	69	56	28	90	27	57	76	0.010099175	0.029810948	0.741831508	3736	0	2	44	257	87	87	82
NOP2	1	77649722	77656335	5000	3748	4807	2860	1768	0.201421758	0.432456414	0.322262359	5218	0	2	6507	7336	5417	1000	1466	2204	1.54629E-06	8.72008E-06	-0.730462296	1966	0	2	1805	2447	1929	1342	1596	2967	1007	686	1187	1091	2186	1156	0.288133886	0.420403895	-0.179434749	7637	0	2	3701	5486	3966	2896	2523
CHD4	1	77655419	77676696	12617	7436	9933	5885	2054	0.963415673	0.985580612	0.017794082	11617	0	2	16552	18239	14696	584	878	1444	1.31551E-60	1.36309E-58	-2.793816563	107	1	3	5794	7580	4424	4841	2521	6177	635	592	2147	1508	2891	1896	7.81866E-09	1.60268E-07	-1.211593184	538	1	3	5982	13221	5108	7116	3615
PIANP	1	77799605	77817252	99	44	35	17	19	0.185899442	0.410378331	-0.699462097	5074	0	2	161	224	151	79	156	115	0.003722205	0.010209818	0.742660571	4042	0	2	50	11	22	8	13	18	9	3	8	18	8	13	0.397199719	0.534887565	-0.43570347	8335	0	2	23	73	54	33	24
GAPDH	1	77619439	77623355	30514	17377	39776	18823	19732	1.36046E-05	0.000338634	0.981859744	450	0	2	23399	30579	23213	16046	22461	29952	1.53829E-19	3.23013E-18	1.159859476	528	1	1	10147	17306	9803	10271	8855	12375	10228	8831	14708	13244	23255	22772	2.5736E-12	1.12626E-10	0.967150518	252	0	2	4888	14259	6318	8796	7796
COPS7A	1	77817351	77820482	2399	1603	1232	555	519	0.009016979	0.052513479	-0.576679419	1923	0	2	900	711	791	284	461	552	0.029334637	0.060950735	0.417516368	5337	0	2	1417	1057	716	472	833	1055	209	239	246	198	401	206	2.91044E-07	3.94304E-06	-1.264116147	814	1	3	996	1372	728	807	722
ZNF384	1	77752947	77782887	1103	718	818	376	254	0.583244946	0.779279229	-0.148692121	8550	0	2	2269	3606	2694	381	587	654	7.41175E-10	6.84784E-09	-1.057490373	1200	1	3	184	346	307	230	238	279	60	46	145	110	205	120	0.000664859	0.003107963	-0.759434716	2359	0	2	707	1523	1107	869	658
GPR162	1	77893002	77899117	164	109	225	83	80	0.044785798	0.164559543	0.685381065	3048	0	2	50	53	41	24	28	27	0.184176729	0.282525425	0.508306134	7290	0	2	75	79	30	91	22	73	27	15	77	57	57	47	0.689364828	0.784471708	0.138121715	10063	0	2	41	210	48	81	51
PTMS	1	77844917	77848410	2377	1558	1519	600	812	0.526659104	0.738501939	-0.175645541	8111	0	2	3046	3408	2420	958	1653	1963	0.012310278	0.028971354	0.366309831	4711	0	2	2202	1209	851	495	784	986	430	361	791	517	914	828	0.402917193	0.539702515	-0.201277365	8383	0	2	1550	2329	1196	653	1181
P3H3	1	77899808	77922111	29	7	15	14	9	0.541952266	0.749813543	0.513884394	8228	0	2	47	32	27	6	6	11	0.132355838	0.215228686	-0.875154433	6849	0	2	6	17	1	8	3	23	0	2	5	2	12	12	0.6487854	0.754169431	-0.327214836	9834	0	2	5	22	3	14	3
MLF2	1	77831587	77838988	5421	2576	2566	1390	1953	0.867980177	0.944678903	-0.055336675	10809	0	2	3786	6084	3791	2529	3653	4040	1.14706E-08	8.92453E-08	0.944391588	1425	0	2	1839	1396	1008	1179	901	1819	1387	941	1954	986	1513	1462	0.001982678	0.007778361	0.634506236	2811	0	2	1655	2956	1770	1611	1555
CDCA3	1	77922768	77924912	1319	675	641	427	240	0.284121805	0.528558103	-0.325263107	6029	0	2	688	932	669	179	323	383	0.780031599	0.844964371	-0.049055323	10827	0	2	452	409	512	221	91	456	206	82	277	202	135	165	0.34977653	0.48654586	-0.31137968	8040	0	2	346	502	402	335	329
ENO2	1	77953529	77962833	5	2	11	2	1	0.496177569	0.716750703	1.034794385	7850	0	2	5	24	2	5	11	7	0.266371567	0.378283792	1.008955667	7920	0	2	3	5	7	0	3	0	1	0	1	1	0	2	0.291333555	0.423743925	-1.277841988	7661	0	2	1	6	4	0	3
USP5	1	77925264	77940459	3194	2461	4348	1806	2404	0.002397672	0.019821775	0.834199382	1354	0	2	3793	5285	3453	1356	2019	2393	0.112122633	0.187638283	0.227607502	6648	0	2	993	1273	1360	597	773	1143	731	778	1524	958	1595	1147	0.000129087	0.000773257	0.69401482	1841	0	2	1577	2838	1445	1602	1385
LRRC23	1	77944956	77953331	14	15	48	16	12	0.036316263	0.142579202	1.464082195	2853	0	2	35	45	33	13	11	21	0.961582699	0.974236259	0.022598677	11851	0	2	10	27	15	13	21	16	2	11	3	6	14	7	0.169091435	0.279780998	-0.685347014	6692	0	2	5	17	20	8	6
ATN1	1	77968331	77991620	703	622	1823	565	246	0.033858657	0.135562006	0.97729906	2796	0	2	1696	1866	1387	38	112	98	4.62503E-40	2.50135E-38	-3.009045497	205	1	3	525	1201	308	484	587	631	60	58	247	198	306	165	3.31374E-06	3.29819E-05	-1.374394207	1108	1	3	397	1705	450	816	556
TPI1	1	77940689	77943689	5842	4748	5627	2831	2592	0.210963591	0.442982214	0.276220002	5335	0	2	6377	8801	6457	2865	3705	4499	0.004846857	0.012877348	0.390157038	4172	0	2	2601	3937	2973	1383	1784	2183	1254	1121	1808	1408	2917	2083	0.641830337	0.74868891	0.076715105	9795	0	2	3128	6268	3161	3889	3401
PTPN6	1	77994349	78014701	21	12	47	10	24	0.032850146	0.133327548	1.512253405	2759	0	2	54	71	73	23	34	41	0.375280364	0.49391422	0.310507531	8601	0	2	8	27	7	6	13	1	5	11	12	14	28	52	0.010856567	0.031656855	1.458710377	3782	1	1	13	37	12	21	8
C1S	1	78045561	78054666	18	13	52	17	12	0.027854141	0.118628984	1.492803191	2630	0	2	3	6	2	3	8	9	0.018599908	0.041284722	2.185857104	4995	1	1	7	16	5	2	2	11	1	15	3	8	33	5	0.061111151	0.126989593	1.266532283	5312	0	2	2	2	1	2	11
EMG1	1	78020618	78022849	123	44	131	43	55	0.122473159	0.319251073	0.72283186	4297	0	2	806	781	702	353	402	525	0.00236851	0.006858101	0.512486624	3829	0	2	25	52	16	15	25	13	46	13	40	36	40	21	0.006118067	0.019687785	1.071559789	3427	1	1	355	482	444	272	293
C1R	1	78058000	78065406	40	18	54	18	11	0.305431812	0.548975501	0.668236144	6249	0	2	112	113	90	68	107	87	3.63587E-05	0.00016041	1.095791778	2513	1	1	56	5	11	17	13	14	2	6	20	20	9	8	0.638592201	0.746253554	-0.282748608	9776	0	2	51	106	76	64	58
LPCAT3	1	78023019	78038723	759	479	676	345	402	0.069319722	0.221779549	0.492979357	3501	0	2	559	509	513	553	706	890	4.13988E-27	1.3114E-25	1.778684886	350	1	1	158	250	159	136	110	203	167	141	261	176	306	280	8.73795E-14	5.18076E-12	0.967716458	186	0	2	304	617	321	335	280
RBP5	1	78070070	78071702	22	20	117	52	58	1.12325E-08	8.27732E-07	2.647501637	152	1	1	85	74	76	20	39	45	0.701527531	0.78352204	0.129135208	10402	0	2	10	7	6	5	18	19	14	8	16	14	41	24	0.004755967	0.015938456	1.258999167	3290	1	1	31	18	8	17	17
CLSTN3	1	78071707	78087299	92	85	176	91	86	0.000662534	0.007603532	1.209323618	976	1	1	13	39	19	12	12	28	0.114273421	0.190690761	0.891541553	6668	0	2	26	10	3	12	6	8	10	6	29	36	45	13	0.001567995	0.006378404	1.591355099	2711	1	1	18	24	7	13	3
PEX5	1	78099885	78110916	224	246	302	128	128	0.254245485	0.496133045	0.394435885	5743	0	2	634	906	608	227	227	353	0.811177746	0.866762497	-0.047430311	10999	0	2	85	325	89	110	68	144	64	47	97	58	124	223	0.582836768	0.701204863	0.170758248	9427	0	2	336	600	160	346	242
PHB2	1	78014803	78020503	3312	2389	5252	2714	2468	7.95432E-08	4.52266E-06	1.109927416	197	1	1	4711	6932	4763	4123	5614	6712	8.09247E-21	1.85758E-19	1.359631205	483	1	1	645	1926	1276	940	819	963	998	1082	1344	1250	2813	1303	2.16806E-05	0.000164758	0.974627227	1451	0	2	1992	4205	1980	2204	2023
EPHA1	1	78162526	78195974	399	292	539	322	382	0.00017625	0.002645542	1.15969705	746	1	1	1506	1441	1710	486	586	792	0.976391119	0.983755755	0.005548746	11925	0	2	298	612	173	326	174	189	269	179	347	271	384	321	0.010336856	0.030374328	0.631036995	3753	0	2	523	1550	334	792	464
GSTK1	1	78425550	78436579	151	121	230	93	120	0.007477581	0.045793537	0.923342401	1829	0	2	332	291	319	194	218	260	4.74054E-05	0.000204704	0.865292174	2567	0	2	62	96	70	96	26	43	76	57	99	119	150	108	2.20508E-05	0.000167246	1.192173778	1454	1	1	26	113	34	78	29
CASP2	1	78336970	78363000	81	64	76	68	31	0.2559463	0.498236793	0.538526524	5757	0	2	161	70	73	75	96	141	0.000135879	0.000532517	1.351883552	2829	1	1	54	105	42	50	20	48	40	25	37	56	63	72	0.060586065	0.126207617	0.512962095	5299	0	2	44	85	11	19	4
TMEM139	1	78364709	78369487	7	3	6	0	0	0.681687155	0.841849815	-0.909017731	9368	0	2	19	4	13	1	0	4	0.184188128	0.282525425	-1.626715591	7291	0	2	0	4	3	2	1	2	0	0	1	2	1	0	0.42956257	0.564140338	-0.997104206	8558	0	2	0	6	4	7	5
EPHB6	1	78677705	78751371	292	223	438	171	153	0.014313173	0.073813005	0.725576064	2172	0	2	725	606	624	248	378	473	0.008075465	0.020088103	0.482596957	4457	0	2	79	63	86	26	70	137	53	44	88	79	54	113	0.134101215	0.232929312	0.497321279	6368	0	2	84	168	73	137	153
YBX3	1	79075429	79099953	6486	4918	2064	929	1035	8.31871E-08	4.70595E-06	-1.273329183	198	1	3	4390	4835	3490	633	766	1079	3.81873E-12	4.57217E-11	-1.012667113	926	1	3	5520	3697	4950	1651	2674	3504	591	758	1505	1108	1562	1248	1.41562E-06	1.5785E-05	-1.146955491	989	1	3	1527	1817	1435	802	870
ZYX	1	78201042	78231480	3333	1579	2084	1053	795	0.825947131	0.924451181	-0.057682964	10457	0	2	2810	2612	2770	576	911	1083	0.024744143	0.052676326	-0.360166156	5208	0	2	615	1317	1274	746	620	790	396	323	1041	980	908	506	0.512436662	0.639270533	0.178085219	9056	0	2	601	2568	1335	1303	992
FAM131B	1	78212567	78261294	568	482	271	208	187	0.278548045	0.522969386	-0.352539129	5970	0	2	536	518	414	99	135	168	0.005059596	0.013365677	-0.529837163	4197	0	2	96	486	195	242	46	120	77	35	130	94	80	28	0.105217225	0.193067481	-0.709437971	6023	0	2	153	616	285	470	163
GABARAPL1	1	79147775	79157668	661	286	763	399	223	0.019987461	0.093244295	0.792707961	2401	0	2	1054	2133	1247	161	288	394	5.96378E-06	3.05406E-05	-1.073768895	2165	1	3	122	229	354	257	152	197	79	107	108	155	297	207	0.987350117	0.992027796	-0.004806203	11903	0	2	267	663	580	334	358
SYCE3	1	79104999	79108598	4	5	4	2	4	0.757808108	0.888386244	0.425606879	9951	0	2	4	10	7	3	0	1	0.512262399	0.623088669	-0.873577024	9381	0	2	1	1	2	0	1	3	0	0	2	0	3	1	0.963334764	1	-0.059709256	11659	0	2	0	1	2	0	0
STYK1	1	79108089	79132572	101	39	46	11	35	0.695402272	0.849700103	-0.253243444	9503	0	2	38	54	39	26	29	25	0.089202106	0.155471011	0.682839692	6376	0	2	52	38	54	26	31	42	15	28	22	20	36	38	0.897975522	0.934674286	-0.038969631	11275	0	2	8	8	16	10	8
HAO2	1	79327599	79341242	4	2	0	0	0	0.400026253	1	-3.069309998	7054	0	2	3	18	3	0	0	2	0.184224142	0.282541578	-2.267539236	7292	0	2	0	1	1	0	1	0	0	1	0	0	2	2	0.485668038	1	1.170137071	8902	0	2	0	0	0	0	2
TBX15	1	79496525	79586758	7	16	6	1	0	0.215909199	0.449850993	-1.920925088	5377	0	2	0	3	0	0	0	0	0.818342267	1	-0.919797929	11033	0	2	2	0	2	1	1	1	1	0	0	2	2	1	0.842084016	0.898635817	0.243757067	10939	0	2	1	0	0	0	1
GDAP2	1	79906634	79928456	562	340	248	115	161	0.142441054	0.348815531	-0.480337969	4574	0	2	320	550	333	144	187	241	0.182529521	0.28060244	0.286943114	7275	0	2	361	228	155	130	116	178	83	71	117	60	142	144	0.154618226	0.260875883	-0.331963399	6560	0	2	226	231	115	124	87
SPAG17	1	79791817	79885285	71	4	3	607	185	0.044860374	0.164559543	4.264010333	3051	0	2	26	33	21	1	5	1	0.011527048	0.027377973	-2.156217458	4668	1	3	16	6	11	3	0	22	2	171	0	387	0	450	0.002069049	0.008048493	4.944780351	2835	1	1	0	3	0	1	0
WDR3	1	79885164	79906621	3285	2388	4412	1867	1221	0.054736566	0.188212213	0.540743672	3257	0	2	4343	6102	4721	916	1257	1789	6.52082E-05	0.000274369	-0.608563295	2635	0	2	1944	1679	1134	1452	1106	1895	1024	565	1667	884	2367	928	0.357434899	0.494206629	0.186099076	8095	0	2	1638	2638	1511	1405	1031
FAM46C	1	79952692	79957248	177	102	249	30	48	0.692524111	0.848311741	0.231645474	9479	0	2	257	115	105	100	73	207	0.013560044	0.031564185	0.982309722	4763	0	2	331	169	78	114	114	146	89	33	101	33	128	158	0.383264471	0.520842956	-0.294714337	8251	0	2	74	203	71	81	35
DUSP12	1	79964645	79968560	276	181	198	45	42	0.172431003	0.39120917	-0.621282617	4937	0	2	146	208	129	71	91	88	0.091714834	0.15888162	0.431385772	6416	0	2	98	79	66	67	83	111	68	34	51	60	134	61	0.439666967	0.57300705	0.200299208	8627	0	2	48	101	82	69	55
ATP6V1A	1	79969014	79997370	1956	1059	1329	655	655	0.713365303	0.860478652	0.088567584	9637	0	2	1937	2678	2034	903	1342	1344	0.002202446	0.006436088	0.468049713	3794	0	2	430	589	385	262	336	492	339	224	424	270	598	643	0.000831586	0.003756972	0.547171874	2440	0	2	1051	1697	875	906	731
SIDT1	1	80052655	80093243	270	151	92	42	85	0.218174194	0.452214868	-0.570024389	5405	0	2	280	284	219	104	116	192	0.061085859	0.113576878	0.407994675	5967	0	2	206	140	109	61	60	121	37	24	106	105	79	74	0.684515789	0.780968356	-0.122602929	10032	0	2	14	57	14	24	14
USF3	1	80019463	80043397	410	219	387	251	94	0.267840291	0.511260923	0.447091289	5874	0	2	672	572	445	71	123	142	3.62085E-06	1.93188E-05	-1.006832557	2078	1	3	144	288	128	92	74	165	49	30	94	92	192	135	0.80505109	0.871253795	-0.059470876	10762	0	2	186	575	146	214	88
TRIM45	1	80139562	80149689	405	88	132	96	73	0.588584364	0.782596603	-0.273135976	8589	0	2	92	99	97	26	31	57	0.932573132	0.953998737	-0.027359526	11714	0	2	20	57	27	16	57	34	45	15	18	19	163	71	0.046179109	0.101893401	0.959245559	5000	0	2	18	49	18	6	14
NAA50	1	79997431	80018156	6718	5100	6931	2639	2746	0.340805946	0.584678726	0.232469373	6559	0	2	5420	3583	4216	1674	2520	2840	0.043069036	0.08469429	0.407850331	5640	0	2	4669	5912	1962	1872	2614	2424	2556	1088	2681	1612	4376	3489	0.284147354	0.415538658	0.260809233	7618	0	2	3108	4124	1673	2167	1647
TNFRSF1A	1	80183728	80196660	191	152	143	68	69	0.829946981	0.927025528	-0.071948114	10490	0	2	169	460	300	125	152	189	0.210139023	0.313610357	0.377459354	7513	0	2	34	70	40	38	35	37	30	15	52	25	80	38	0.12818468	0.225062993	0.402900763	6299	0	2	61	113	42	39	65
POLQ	1	80209332	80266153	302	204	271	123	114	0.429284075	0.665431901	0.224859034	7287	0	2	174	325	177	43	32	53	0.002141502	0.006279511	-1.000268224	3781	1	3	385	177	128	84	86	144	48	46	133	92	146	68	0.272645342	0.40315538	-0.341106426	7530	0	2	92	63	62	26	23
SPICE1	1	80098287	80131901	500	327	124	122	99	0.018493132	0.088333295	-0.885220949	2345	0	2	538	404	417	76	99	167	0.004337878	0.01169602	-0.689417141	4112	0	2	261	143	117	150	64	150	35	25	67	76	114	75	0.014667025	0.040538333	-0.662083271	3990	0	2	94	202	70	96	66
METTL16	1	80198339	80209250	532	379	400	231	184	0.735734278	0.873675382	0.086393108	9816	0	2	726	1305	933	142	214	305	0.000104105	0.000420234	-0.840098238	2746	0	2	198	279	146	90	131	206	99	56	119	109	359	139	0.329051157	0.46487012	0.233101558	7911	0	2	317	496	345	199	199
VTCN1	1	80149765	80165080	1	2	2	1	0	0.987509533	1	-0.040132287	11791	0	2	4	4	3	0	0	0	0.187151615	1	-2.941514878	7320	0	2	0	0	0	1	2	2	0	0	0	0	2	0	0.691608389	1	-0.869670231	10081	0	2	0	0	1	1	0
CTC1	1	80162185	80181362	512	332	197	107	170	0.208982747	0.441236996	-0.479052184	5305	0	2	662	720	645	107	244	212	0.010933712	0.026181872	-0.53281211	4630	0	2	112	135	93	74	85	166	47	131	64	84	144	59	0.268426045	0.398358555	0.369030703	7502	0	2	178	458	195	199	149
GTF2E1	1	80503125	80553744	1081	759	770	444	372	0.857187628	0.939751636	0.041726416	10690	0	2	1815	2289	1762	599	928	1057	0.249175631	0.359200393	0.154622997	7795	0	2	429	477	313	287	192	393	238	111	392	209	990	325	0.034207698	0.080418352	0.536189944	4692	0	2	416	845	543	415	357
RABL3	1	80556292	80569250	473	286	182	83	77	0.001757396	0.015710033	-0.914106605	1250	0	2	536	1030	648	170	166	273	0.041983885	0.082913311	-0.493695208	5616	0	2	286	219	108	106	98	164	69	50	118	131	389	126	0.300316371	0.433894169	0.301452495	7717	0	2	184	318	244	123	185
STXBP5L	1	80273742	80460540	8	5	33	16	21	0.000299685	0.004058974	2.719317687	827	1	1	40	45	36	13	13	16	0.725945986	0.803650839	-0.16118301	10529	0	2	13	8	5	2	4	6	1	3	12	0	44	19	0.06860112	0.138609959	1.338247613	5466	0	2	4	21	6	8	2
NDUFB4	1	80603134	80605995	604	396	656	309	167	0.300606876	0.545345846	0.338572775	6190	0	2	991	1081	723	379	609	671	0.000242732	0.000897657	0.589086527	2998	0	2	291	517	318	269	303	366	135	112	166	118	521	243	0.312694936	0.447611598	-0.23153997	7797	0	2	95	289	139	203	188
GPR156	1	80719232	80732211	30	24	42	10	13	0.578632103	0.776384545	0.372657549	8510	0	2	1	2	6	0	3	0	0.861234002	1	-0.332328899	11229	0	2	8	23	9	13	3	13	3	1	7	11	22	12	0.715319555	0.804871345	0.186724521	10204	0	2	2	2	5	1	0
FSTL1	1	80650681	80694243	2478	1014	3251	1998	936	0.002080744	0.017810368	1.096671449	1308	1	1	2181	2232	2243	697	814	993	0.717675673	0.797121838	-0.059152494	10489	0	2	523	1801	839	1323	276	1035	689	310	838	640	1960	1095	0.177378555	0.290356346	0.427764008	6766	0	2	636	2393	635	991	435
GSK3B	1	80749607	80891086	2231	1874	3048	1485	533	0.341252413	0.585175792	0.390133819	6562	0	2	3590	3877	3130	136	183	256	2.53429E-82	5.61953E-80	-2.87371314	50	1	3	1164	1534	804	1150	647	1128	126	87	398	287	835	355	5.28487E-06	4.97707E-05	-1.235686124	1171	1	3	2420	3351	1814	1755	1467
POPDC2	1	80940644	80954049	8	5	1	3	1	0.549667451	0.755504547	-0.945640782	8285	0	2	1	0	2	0	6	1	0.192732637	1	2.424473032	7378	0	2	0	1	1	1	3	0	0	1	0	1	1	1	0.883637149	1	-0.208419717	11198	0	2	0	1	1	0	1
MAATS1	1	80895269	80927971	20	23	22	9	6	0.877714713	0.9490571	-0.119603843	10884	0	2	45	59	47	7	7	15	0.033851741	0.068966235	-1.054912633	5443	0	2	4	10	3	8	9	6	6	4	6	1	5	8	0.832251686	0.891981843	0.124343075	10886	0	2	2	3	2	3	4
NHLH2	1	81203440	81204741	1	2	0	0	0	0.609152746	1	-2.251048364	8766	0	2	1	0	1	0	0	0	0.888254975	1	-0.566472991	11375.5	0	2	1	2	2	1	1	4	0	1	1	1	2	0	0.611540966	0.724545958	-0.57225829	9607	0	2	1	1	2	1	0
CASQ2	1	81232634	81263367	29	1	49	19	9	0.098883932	0.279273554	1.66471406	3966	0	2	1	0	5	0	2	2	0.787642948	1	0.523015666	10876	0	2	21	5	41	18	14	5	28	7	36	19	21	23	0.122406394	0.216990471	0.829350278	6237	0	2	4	0	14	9	3
MAB21L3	1	81097707	81119666	3	4	0	0	2	0.620570059	0.803320205	-1.240802449	8862	0	2	1	2	3	2	2	6	0.113028741	0.189012014	2.004666982	6653	0	2	0	0	0	0	0	1	0	0	0	0	0	0	0.971490546	1	0.111381724	11738	0	2	0	1	0	2	0
SLC22A15	1	81117020	81161175	37	38	31	16	13	0.811941789	0.916015124	-0.142604464	10375	0	2	34	30	21	4	9	14	0.538341561	0.646021527	-0.359956579	9526	0	2	36	23	23	12	8	17	9	2	8	6	26	24	0.662041286	0.764982324	-0.194288337	9898	0	2	11	20	2	7	5
TMEM39A	1	81358223	81366818	783	583	872	424	393	0.023940312	0.106195257	0.527635547	2524	0	2	729	1287	755	367	486	559	0.044558699	0.087052387	0.400001604	5677	0	2	283	332	213	208	154	328	125	130	187	178	284	253	0.174404741	0.286485418	0.185098584	6741	0	2	406	652	399	329	316
VANGL1	1	81270995	81312361	764	510	733	315	861	0.040134895	0.152282946	0.988276282	2951	0	2	2720	4247	3828	649	869	949	4.2578E-05	0.000185924	-0.776165787	2539	0	2	689	783	526	710	427	842	355	415	466	395	749	501	0.495424592	0.623905721	0.124021905	8962	0	2	666	1223	806	910	582
CHD1L	1	81317101	81340146	628	394	366	178	106	0.132366195	0.3348542	-0.46518778	4427	0	2	295	182	216	140	147	277	0.000267326	0.000976556	1.008609974	3035	1	1	239	248	199	128	103	317	90	108	110	98	149	111	0.336317906	0.472052166	-0.213859514	7963	0	2	197	287	131	141	118
B4GALT4	1	81383058	81407644	343	341	189	62	122	0.116517192	0.310296972	-0.663148434	4206	0	2	475	484	434	132	263	232	0.382156201	0.50048372	0.174818863	8642	0	2	187	396	155	166	76	181	40	64	26	32	144	45	0.002097424	0.008127333	-1.076496317	2846	1	3	195	478	266	169	182
B4GALT3	1	81408653	81422638	56	142	109	43	12	0.590842029	0.783661524	-0.385178957	8615	0	2	707	624	566	190	309	385	0.238493897	0.34682343	0.211888335	7724	0	2	209	98	24	294	48	284	39	41	56	171	188	33	0.531567355	0.656305955	-0.338501982	9158	0	2	209	725	268	309	255
ATP1A1	1	81030192	81054213	21939	12559	12419	6805	6930	0.681934541	0.841893276	-0.095668357	9373	0	2	19101	16354	17972	8975	12404	14885	1.54175E-06	8.69892E-06	0.766920778	1965	0	2	3393	5540	4146	2603	2512	4541	2939	2096	4634	2569	6141	5430	1.62685E-05	0.000128978	0.605420108	1391	0	2	8258	23681	6214	10841	6566
IGSF11	1	81625125	81713000	75	51	39	11	1	0.120698137	0.316169277	-1.334463688	4276	0	2	44	53	50	2	9	7	0.002769687	0.007889907	-1.726765686	3892	1	3	50	11	19	10	12	5	2	2	3	6	4	2	0.003117454	0.011238732	-1.908172571	3059	1	3	44	10	12	11	6
UPK1B	1	81562060	81573690	348	399	199	89	81	0.013727799	0.071618574	-0.878398537	2147	0	2	474	1088	442	126	708	382	0.349164778	0.468156959	0.598822397	8431	0	2	33	20	151	60	106	95	129	63	97	81	54	377	0.024429901	0.061425661	1.19495754	4387	0	2	10	25	44	27	29
GAP43	1	83026665	83079911	30	66	1088	810	24	0.003502227	0.025979106	4.288491427	1510	1	1	45	63	44	0	4	2	1.96399E-05	9.14521E-05	-3.341479394	2381	1	3	9	63	10	45	52	3	8	3	16	27	49	13	0.576991928	0.69591557	-0.365771114	9402	0	2	8	117	14	50	82
DRD3	1	83742970	83756067	0	1	2	0	1	0.64393458	1	1.528689285	9037	0	2	12	9	14	5	8	15	0.169252412	0.263998522	0.944842353	7157	0	2	1	0	1	1	1	0	0	1	2	0	1	0	0.803442622	1	0.391448565	10749	0	2	0	5	1	0	10
LSAMP	1	82040708	83004667	53	33	85	98	12	0.043627062	0.161148911	1.451402408	3032	0	2	14	46	8	8	6	8	0.832831291	0.882767157	-0.159899965	11097	0	2	11	21	21	15	5	7	13	12	12	7	10	9	0.471207712	0.603259653	0.336631108	8799	0	2	0	11	12	5	2
CLDND1	1	84300599	84309886	778	564	506	243	258	0.499556426	0.718850401	-0.171885143	7882	0	2	298	364	318	93	117	158	0.704355933	0.785633222	-0.076017062	10419	0	2	166	433	179	167	154	225	206	173	228	125	301	416	0.001844692	0.007330906	0.745986803	2775	0	2	89	254	63	102	49
GRAMD1C	1	83813959	83877478	423	170	120	64	64	0.013562581	0.070888691	-0.923549996	2143	0	2	227	230	161	72	72	95	0.997357331	0.997627276	0.000829479	12017	0	2	376	96	162	99	99	260	36	33	53	61	107	63	0.000778406	0.003556033	-1.086364169	2414	1	3	119	91	50	63	65
QTRT2	1	83770536	83782728	994	482	667	375	527	0.175697826	0.396696244	0.473039652	4960	0	2	1355	1389	1168	492	733	863	0.001870561	0.005561522	0.426995496	3729	0	2	218	378	205	287	164	427	186	201	313	240	663	377	0.000246891	0.001349212	0.749353989	2018	0	2	185	768	299	391	267
ZDHHC23	1	83783705	83813811	175	99	113	68	95	0.361006624	0.603347537	0.379264976	6738	0	2	117	181	165	46	125	82	0.158129061	0.249598664	0.451193914	7068	0	2	22	63	18	49	50	23	22	17	53	52	59	94	0.041694017	0.093760525	0.813486127	4905	0	2	8	193	19	67	25
CCDC191	1	83782671	83806703	96	55	101	88	11	0.361831591	0.60427548	0.626117528	6744	0	2	212	183	206	8	5	16	6.75154E-14	9.55994E-13	-3.059869512	783	1	3	105	127	38	62	54	75	4	5	18	4	35	11	1.14512E-08	2.22723E-07	-2.133516414	567	1	3	14	64	29	64	27
ZBTB20	1	83246151	83723406	49	23	40	32	16	0.29710457	0.541801624	0.604124784	6153	0	2	39	17	46	10	4	17	0.522658628	0.631576699	-0.423171722	9449	0	2	6	7	6	6	9	14	11	3	17	7	24	8	0.033353716	0.078763335	1.003417094	4671	0	2	9	6	10	11	10
ILDR1	1	84335062	84352827	1168	776	640	554	391	0.891966449	0.955337177	0.041372404	10996	0	2	1084	1580	1120	383	453	642	0.980475127	0.986656814	-0.004151453	11941	0	2	189	558	284	305	361	318	275	178	431	286	385	489	0.026790959	0.066140742	0.544759959	4468	0	2	209	881	215	440	235
CFAP44	1	84352915	84398904	1	6	8	1	0	0.998409853	0.99939131	-0.003998458	11882	0	2	20	21	15	1	3	4	0.078059764	0.139251586	-1.501936783	6223	0	2	8	0	0	4	1	0	0	0	2	2	1	1	0.626206123	0.736226132	-0.683756917	9701	0	2	1	7	1	9	7
BOC	1	84397708	84443638	102	66	72	26	15	0.379602598	0.621627003	-0.449079168	6879	0	2	84	14	21	8	13	5	0.288119366	0.402517566	-0.813957931	8060	0	2	196	97	70	64	54	65	8	7	39	15	12	24	2.34515E-06	2.43754E-05	-1.824552783	1061	1	3	31	30	29	15	4
GTPBP8	1	84527723	84532402	162	114	211	88	33	0.462751854	0.693243178	0.354948017	7551	0	2	159	181	158	50	100	65	0.621359022	0.71769188	0.140121734	10005	0	2	76	91	27	41	87	54	44	18	119	22	45	29	0.89159212	0.930441212	0.057763635	11242	0	2	48	119	39	58	27
TAF13	1	84524500	84526816	855	483	1206	428	192	0.204431125	0.435865935	0.535745461	5253	0	2	408	570	435	245	297	326	0.00033859	0.001208222	0.668127417	3107	0	2	809	555	386	141	470	336	341	119	536	152	301	367	0.967397016	0.979026732	-0.01441086	11681	0	2	200	401	163	195	176
CCDC80	1	84661657	84685247	48	28	9	8	1	0.037740397	0.145970368	-1.840788345	2896	0	2	3	8	2	0	0	0	0.153192807	1	-3.124177434	7032.5	0	2	32	13	21	21	14	27	1	1	1	2	3	2	1.82969E-07	2.61033E-06	-3.169274182	773	1	3	3	6	4	8	5
ATG3	1	84701317	84724935	1622	658	937	415	546	0.824236047	0.923411479	0.0739361	10448	0	2	1158	1157	810	206	345	511	0.193770414	0.293648521	-0.253369401	7387	0	2	529	445	319	277	254	476	201	104	333	190	328	150	0.249381412	0.377201785	-0.244050106	7350	0	2	477	743	352	436	314
SLC35A5	1	84686167	84701091	282	113	90	38	77	0.263594764	0.50582707	-0.547230618	5842	0	2	138	112	116	52	107	93	0.004858105	0.012894855	0.780414387	4177	0	2	90	89	78	64	76	114	57	43	48	50	95	94	0.513706759	0.640312473	0.145870131	9062	0	2	39	83	33	52	38
F5	1	84730523	84767885	57	43	26	3	5	0.051365019	0.180512129	-1.541549313	3187	0	2	117	105	111	1	1	6	1.72046E-10	1.73092E-09	-4.086318769	1102	1	3	59	20	24	14	24	32	10	4	9	6	5	7	0.00142844	0.005899939	-1.455965575	2670	1	3	8	19	4	17	6
TBX19	1	85209233	85223485	1	2	0	0	0	0.609152746	1	-2.251048364	8766	0	2	1	2	1	0	0	1	0.848974436	1	-0.496961399	11162.5	0	2	8	0	1	3	6	1	0	1	1	0	0	0	0.053954639	0.115223037	-2.680203235	5168	0	2	0	3	0	0	1
SLC19A2	1	84778615	84791233	133	156	158	85	88	0.310650967	0.553569832	0.396726862	6304	0	2	64	119	70	64	47	64	0.011466841	0.027264179	0.892335552	4663	0	2	88	82	50	36	29	50	36	28	85	45	58	47	0.080986744	0.157962826	0.444814276	5664	0	2	43	64	41	21	10
CCDC181	1	84788999	84803685	31	14	4	3	2	0.054498805	0.187597147	-1.996637411	3254	0	2	43	36	28	5	4	8	0.032399209	0.066421973	-1.310638011	5409	0	2	25	11	18	19	12	13	1	1	2	1	4	10	0.000998064	0.004386868	-1.948372967	2509	1	3	19	16	6	30	7
BLZF1	1	84803469	84810182	602	572	362	172	163	0.051376901	0.180512129	-0.567423378	3188	0	2	1369	1481	1041	462	503	768	0.281486514	0.395393511	0.185082495	8011	0	2	507	482	324	208	146	237	125	137	279	118	201	212	0.432117424	0.566499163	-0.189825804	8573	0	2	450	784	395	288	229
SFT2D2	1	85229373	85239197	653	501	504	205	160	0.366292195	0.608820132	-0.259623362	6776	0	2	1057	979	849	278	381	466	0.88925209	0.923745706	-0.022249359	11382	0	2	240	208	102	134	126	150	115	102	260	78	273	269	0.003939399	0.013661539	0.692560498	3180	0	2	289	622	277	347	199
NME7	1	84810190	84899921	74	45	75	46	24	0.267653694	0.511053425	0.518013422	5872	0	2	305	274	213	95	167	188	0.018261593	0.040689402	0.507577217	4974	0	2	99	54	26	23	18	55	15	16	62	21	31	35	0.992670427	0.995830935	-0.00343611	11920	0	2	60	176	50	66	49
ATP1B1	1	84899777	84913478	2503	1129	2721	1741	809	0.01915052	0.090618887	0.805796099	2367	0	2	2163	2260	1746	553	838	1076	0.981448329	0.987146659	0.003254202	11947	0	2	1162	1062	751	444	418	1170	475	422	1049	802	1125	1560	0.001271947	0.005349744	0.685505973	2622	0	2	596	1682	597	589	391
TIPRL	1	85239454	85248961	2027	1518	1099	561	591	0.093395958	0.269968549	-0.403117015	3875	0	2	2402	2069	1898	1102	1626	2356	5.84406E-09	4.77473E-08	0.979462549	1357	0	2	979	949	640	452	491	550	362	381	687	347	632	371	0.738540691	0.821859409	0.071082335	10401	0	2	1083	1771	941	954	723
CPOX	1	85287223	85295791	423	481	319	184	147	0.378208192	0.620341185	-0.293910978	6867	0	2	860	964	605	255	297	558	0.358638677	0.477682246	0.194287994	8492	0	2	300	247	269	118	106	292	121	69	190	92	241	164	0.827013628	0.88796673	-0.048011128	10863	0	2	402	341	476	356	243
GPR161	1	85248994	85261304	334	188	177	108	73	0.388765965	0.62855951	-0.274024177	6971	0	2	330	474	335	70	142	189	0.376101851	0.494936644	-0.202556523	8602	0	2	93	76	136	61	46	88	55	36	154	45	97	86	0.153081807	0.259043451	0.421688028	6541	0	2	53	72	113	99	72
TTF2	1	85259719	85281507	2527	1441	1243	837	608	0.305172986	0.548850774	-0.258444035	6246	0	2	1871	2258	1575	332	553	638	0.000106791	0.000430699	-0.572380737	2749	0	2	824	889	539	397	341	1032	268	159	637	355	650	466	0.57436991	0.693469604	-0.112364626	9391	0	2	655	795	524	497	426
CMSS1	1	85719686	85783023	855	523	419	244	153	0.061655765	0.204140178	-0.516170441	3383	0	2	331	438	368	107	119	142	0.212071259	0.315856267	-0.263310292	7530	0	2	238	230	162	150	168	282	96	52	178	65	190	162	0.264975907	0.394299596	-0.23221845	7480	0	2	191	346	147	129	128
FILIP1L	1	85747772	85944599	130	52	15	5	2	5.86969E-05	0.001086717	-2.864565952	605	1	3	211	263	240	0	9	14	4.15039E-17	7.53115E-16	-3.682753639	611	1	3	85	39	139	43	38	79	1	3	4	3	11	8	1.66853E-12	7.51044E-11	-3.377561003	245	1	3	27	20	80	14	37
DCBLD2	1	85657203	85699919	1321	758	956	535	255	0.889265835	0.955093165	-0.045907748	10967	0	2	2616	2325	2180	541	770	1006	0.053469921	0.101545223	-0.299084216	5841	0	2	421	708	223	335	191	692	213	152	404	257	401	428	0.515308493	0.641764208	0.143559346	9071	0	2	700	1955	597	903	519
TMEM45A	1	86036844	86057751	2	4	4	0	0	0.713030506	0.860423396	-0.934907086	9632	0	2	0	3	0	0	0	2	0.822477918	1	0.713672292	11054	0	2	2	0	5	2	0	2	0	0	2	0	0	0	0.296919333	1	-1.767169679	7701	0	2	0	1	2	1	1
TBC1D23	1	85945794	85977169	808	621	479	243	277	0.347631139	0.590777787	-0.257696468	6623	0	2	512	635	475	138	204	203	0.222219119	0.327277282	-0.217837274	7620	0	2	410	366	240	180	154	381	93	127	174	130	239	224	0.262141911	0.391190932	-0.206880037	7457	0	2	224	376	200	200	138
NIT2	1	85975709	85989195	308	172	341	292	250	0.000253033	0.003529542	1.260276548	803	1	1	162	205	156	43	89	90	0.725754539	0.803519131	0.087544942	10528	0	2	60	158	187	101	37	406	78	194	67	89	127	83	0.54515318	0.668142839	0.290990458	9236	0	2	90	169	94	108	93
TOMM70	1	85987541	86010523	4042	2787	4083	2255	2013	0.008608661	0.050803799	0.548483937	1898	0	2	4206	9183	5279	2128	3201	3017	0.330775606	0.448490784	0.221420131	8328	0	2	1114	1643	1107	889	800	1867	809	745	1346	891	1712	1348	0.000610182	0.002878137	0.463274864	2338	0	2	2229	3859	2504	2292	1949
TFG	1	86088880	86107421	2416	1392	2085	1082	738	0.280603036	0.524921202	0.265653691	5995	0	2	2113	2654	1908	780	1206	1145	0.077169581	0.137974382	0.267764716	6208	0	2	536	1334	406	553	544	1165	441	294	586	543	1302	593	0.244619084	0.372039617	0.271538125	7310	0	2	838	1954	858	987	853
IMPG2	1	86330988	86385006	2	17	2	0	1	0.137739702	0.341937589	-2.755828575	4512	0	2	91	81	50	6	1	12	0.000193727	0.000734057	-2.208737801	2926	1	3	9	8	4	4	2	4	0	0	0	2	0	1	0.011377298	0.032940101	-2.68391243	3809	1	3	10	9	10	1	10
ABI3BP	1	86110405	86243541	18	7	0	0	4	0.305401068	0.548975501	-1.902213583	6248	0	2	5	5	2	0	0	2	0.471446011	1	-1.344570798	9142	0	2	11	33	331	14	16	139	2	0	0	10	0	0	0.000974786	0.004301697	-4.722826652	2499	1	3	0	5	41	3	3
ST3GAL6	1	85326696	85378993	862	543	454	211	209	0.075174281	0.234091498	-0.441460109	3597	0	2	883	927	587	290	321	695	0.065853399	0.120980386	0.435210466	6041	0	2	530	327	481	169	200	564	120	71	354	146	265	263	0.171502755	0.282917105	-0.385810703	6712	0	2	317	417	560	406	354
SENP7	1	86385134	86425479	73	43	154	77	64	1.66758E-05	0.000397416	1.588948931	470	1	1	77	71	44	14	27	28	0.717996163	0.797397923	-0.142634019	10490	0	2	70	94	35	39	45	30	56	34	80	52	95	96	0.000173213	0.000999057	0.958455936	1912	0	2	18	27	13	19	15
TXNL4B	1	86430527	86436587	79	42	52	22	25	0.955084023	0.982901152	-0.027613593	11548	0	2	63	134	99	30	56	49	0.536230075	0.643955	0.21558568	9519	0	2	31	26	32	19	20	45	4	21	19	3	16	17	0.263797366	0.393235652	-0.495337823	7467	0	2	26	55	41	56	21
TRMT10C	1	86432565	86435576	822	571	459	274	218	0.236856525	0.475623867	-0.292636037	5580	0	2	30	52	30	12	15	12	0.800517793	0.859474479	-0.126381369	10943	0	2	311	411	335	235	219	770	156	111	203	119	235	161	0.015148064	0.041690255	-0.587505112	4007	0	2	12	25	12	27	12
PCNP	1	86433446	86447140	1093	761	1102	689	480	0.025439158	0.111185736	0.544503437	2562	0	2	2046	2162	1948	595	1037	1127	0.269682629	0.381932731	0.161459189	7942	0	2	311	450	282	266	280	435	164	152	264	157	340	213	0.558475894	0.67993731	-0.092532142	9309	0	2	842	1508	700	889	825
RPL24	1	86469529	86473667	5328	3527	5236	3988	2153	0.027769824	0.118314874	0.636728352	2629	0	2	4864	5973	4092	2034	3157	3413	3.40314E-05	0.000151104	0.553100757	2497	0	2	2154	5066	2749	2426	2116	3976	1283	1564	2576	1841	3053	1805	0.992792326	0.995862632	-0.001666477	11921	0	2	1983	5356	2576	2936	2889
CEP97	1	86473734	86490892	380	304	365	278	191	0.067217491	0.216600435	0.562433925	3476	0	2	435	544	409	131	182	238	0.979951854	0.98654815	0.004387621	11935	0	2	290	373	182	179	174	540	165	59	128	130	251	108	0.112598337	0.203565862	-0.430102021	6112	0	2	226	354	175	175	124
ZPLD1	1	86589046	86712834	19	12	45	18	14	0.021432524	0.098146239	1.491120947	2446	0	2	19	20	14	9	4	8	0.910815765	0.939106704	0.076647428	11503	0	2	6	12	11	3	5	0	4	13	17	14	44	17	0.00026009	0.001404638	2.028192954	2042	1	1	7	6	1	2	5
NXPE3	1	86495530	86514755	101	56	138	67	56	0.008389148	0.049717908	0.977944674	1890	0	2	45	51	48	37	35	44	0.002785448	0.007930731	1.057816904	3894	1	1	82	55	54	73	66	50	64	42	61	84	125	111	0.002269456	0.008651076	0.830912384	2893	0	2	32	70	24	33	13
NFKBIZ	1	86512298	86537925	12	2	327	158	91	8.72232E-23	8.8817E-20	5.593588574	11	1	1	104	61	131	92	145	148	4.73145E-07	2.92406E-06	1.678847999	1794	1	1	4	31	12	32	37	18	52	19	155	104	253	88	1.16009E-07	1.73588E-06	2.580766509	737	1	1	24	106	21	54	71
CBLB	1	87755405	87881292	823	351	514	269	224	0.797200534	0.909123983	0.077355569	10261	0	2	183	142	128	75	106	161	0.000364776	0.001293754	0.904113002	3126	0	2	280	394	278	86	60	297	76	76	226	100	317	168	0.914835591	0.946274713	0.032804518	11403	0	2	228	585	175	190	105
ALCAM	1	87615065	87731031	360	143	259	239	39	0.516576104	0.730392443	0.387224574	8047	0	2	100	118	119	17	21	19	0.000888914	0.00286161	-1.207501702	3444	1	3	123	161	46	59	46	76	11	5	127	19	61	22	0.216672502	0.340234139	-0.597089886	7073	0	2	48	100	41	67	48
BBX	1	88323581	88464943	1645	1391	779	423	318	0.001431106	0.013538698	-0.798122368	1184	0	2	879	926	695	85	130	150	5.03566E-16	8.45914E-15	-1.437789357	660	1	3	448	481	310	350	155	461	91	107	181	140	254	185	0.000349681	0.001812654	-0.626284425	2126	0	2	676	1445	573	847	391
IFT57	1	88731802	88748864	1184	701	360	216	184	5.98419E-05	0.001100639	-1.020368294	609	1	3	195	234	187	50	75	82	0.316787831	0.433287279	-0.231217014	8246	0	2	349	343	211	174	244	423	93	102	173	129	199	70	0.02146101	0.055245568	-0.57951722	4284	0	2	86	155	112	94	85
MYH15	1	88760858	88807429	28	9	7	0	1	0.125047318	0.32355163	-2.150717336	4329	0	2	34	21	12	0	1	0	0.001327964	0.004102295	-4.582535454	3589	1	3	0	8	6	17	13	7	2	3	0	6	5	2	0.213799569	0.336633588	-1.041097114	7052	0	2	1	9	10	20	6
HHLA2	1	88748623	88775870	49	50	11	10	1	0.017013799	0.083146405	-2.011723223	2292	0	2	208	249	172	47	91	113	0.969923874	0.979732689	-0.00905027	11892	0	2	15	21	19	8	15	14	4	10	4	2	6	0	0.068114845	0.137880049	-1.099414445	5455	0	2	7	25	18	31	17
KIAA1524	1	88827763	88854919	1875	1044	1150	636	385	0.483828226	0.708413066	-0.192119446	7738	0	2	691	885	583	280	330	411	0.094859218	0.1634858	0.287500222	6449	0	2	780	480	298	222	340	740	220	281	574	412	862	348	0.081309949	0.158481109	0.461846328	5668	0	2	235	439	175	237	198
CD47	1	88694156	88714915	1409	784	1796	928	487	0.016418512	0.081337354	0.750301971	2261	0	2	2141	3903	2192	1003	1215	1297	0.416512172	0.534104841	0.168961696	8845	0	2	851	607	492	578	961	914	398	384	769	609	1270	368	0.441322275	0.574333497	0.223731511	8641	0	2	878	973	981	861	796
HJURP	1	88927957	88942320	1595	1274	1097	565	370	0.224041535	0.460094977	-0.321179103	5456	0	2	1076	1245	779	298	377	487	0.730392441	0.80720305	-0.058694976	10547	0	2	1419	465	514	257	507	961	281	298	480	370	763	261	0.59613126	0.71241174	-0.170898204	9504	0	2	424	676	268	305	268
GUCA1C	1	88957446	89017339	11	24	14	18	8	0.644000428	0.818589906	0.404929086	9038	0	2	12	3	4	2	0	1	0.407185271	0.524632551	-1.223028717	8802	0	2	3	43	0	3	4	20	2	3	6	13	5	10	0.933543965	0.957644643	-0.065204405	11503	0	2	2	7	1	2	1
NECTIN3	1	89486816	89548954	1961	1506	743	310	390	0.000133977	0.002116753	-1.037205766	708	1	3	1174	2542	1550	296	320	529	0.000538014	0.001820807	-0.84307662	3276	0	2	579	887	689	484	274	801	142	121	346	180	378	249	3.04209E-06	3.06936E-05	-0.839446133	1093	0	2	540	910	577	477	310
PLCXD2	1	89665057	89688969	177	216	132	68	80	0.483528524	0.708343332	-0.286361806	7734	0	2	61	116	83	33	87	51	0.043731285	0.085798753	0.743287306	5653	0	2	136	183	250	110	107	217	32	22	92	43	94	136	0.005557334	0.018191237	-0.813320044	3369	0	2	32	83	64	39	24
ABHD10	1	89812140	89820285	187	134	96	58	63	0.46567567	0.695193013	-0.269323225	7583	0	2	176	239	161	63	82	111	0.447833365	0.565118201	0.175987111	9001	0	2	79	90	26	41	28	51	49	27	70	34	75	77	0.009734956	0.028916237	0.673935653	3712	0	2	21	86	65	38	54
PHLDB2	1	89716469	89807634	1094	843	737	311	269	0.130651849	0.333052198	-0.385260812	4394	0	2	2290	2425	1654	120	167	324	7.61838E-22	1.8402E-20	-2.083514455	459	1	3	539	876	609	358	412	641	94	111	267	199	254	222	6.74087E-09	1.40526E-07	-1.019601042	529	1	3	528	1148	925	736	473
CGGBP1	1	90028150	90034835	668	422	866	353	397	0.002065101	0.017697932	0.79846064	1307	0	2	347	519	361	252	355	419	6.82779E-10	6.35064E-09	1.092704312	1192	1	1	399	600	107	90	192	168	123	217	454	114	338	391	0.052270507	0.112322515	0.716116206	5136	0	2	287	516	156	210	116
ZNF654	1	90035229	90073156	1058	374	727	281	292	0.687811422	0.845624817	0.140693618	9410	0	2	1851	3557	2917	256	297	381	2.46931E-15	3.96198E-14	-1.795753714	691	1	3	217	400	206	223	209	206	110	145	346	214	301	243	0.037689637	0.086827097	0.432660091	4788	0	2	288	493	678	550	447
EPHA3	1	90417945	90639025	30	89	16	8	27	0.26895118	0.512769731	-0.956377595	5881	0	2	18	84	47	5	3	10	0.01474051	0.033890147	-1.690413667	4822	1	3	37	49	18	3	10	18	4	2	18	14	27	13	0.644012085	0.75059874	-0.23402531	9805	0	2	14	23	16	7	7
PROS1	1	91097946	91130588	1445	733	941	656	580	0.214818684	0.448412986	0.354461811	5367	0	2	261	420	260	108	153	173	0.260243582	0.371484562	0.243641826	7875	0	2	837	726	575	691	342	574	315	334	476	530	645	621	0.253793767	0.381989581	0.215757478	7386	0	2	67	136	71	116	79
NSUN3	1	91182331	91202046	101	74	63	24	31	0.433658601	0.668788378	-0.351091407	7325	0	2	84	162	88	19	26	43	0.105487046	0.178282756	-0.585246969	6578	0	2	103	73	49	33	50	47	28	24	40	26	33	44	0.358409206	0.495305353	-0.260999573	8101	0	2	13	21	33	15	24
EPHA6	1	92140820	92634619	23	8	1	0	3	0.115301953	0.308261924	-2.421346796	4189	0	2	24	21	17	8	6	21	0.434538677	0.552682151	0.473859599	8927	0	2	20	11	8	2	6	14	1	2	0	0	1	2	0.001430567	0.005906511	-2.673190724	2671	1	3	3	7	12	1	4
ARL13B	1	91130728	91180317	697	551	476	234	219	0.409978437	0.649161503	-0.208766062	7130	0	2	648	764	632	226	240	358	0.827420559	0.878866808	0.038855151	11075	0	2	237	413	149	195	180	349	164	55	249	124	202	200	0.873293131	0.918081663	-0.037699008	11154	0	2	211	427	243	240	167
STX19	1	91144416	91160988	10	29	3	3	1	0.051753834	0.181494896	-2.382209941	3194	0	2	4	4	22	6	8	2	0.654549403	0.744382935	0.452956024	10185	0	2	1	5	6	6	9	2	2	0	3	1	0	1	0.094707777	0.178292483	-1.612285844	5870	0	2	10	0	18	8	15
ARL6	1	92636452	92655193	163	118	63	46	48	0.216527416	0.450692583	-0.513337198	5382	0	2	230	260	251	46	83	105	0.132411354	0.215287386	-0.357182873	6850	0	2	51	62	45	23	21	48	19	11	23	35	28	29	0.573950554	0.693039166	-0.160030708	9390	0	2	41	168	35	87	93
GABRR3	1	92773507	92808075	0	0	2	0	1	0.443608202	1	3.132528763	7412	0	2	9	4	5	2	1	0	0.442494302	0.560341418	-1.104844281	8965	0	2	1	0	2	0	1	1	0	0	0	0	1	0	0.55947366	1	-1.173934531	9317	0	2	0	1	1	4	3
CRYBG3	1	92707031	92757881	344	251	338	200	67	0.680002256	0.840502562	0.177915088	9346	0	2	449	562	391	20	35	45	7.38335E-24	1.99657E-22	-2.478475687	410	1	3	541	243	285	236	166	318	42	32	109	76	150	108	2.09127E-07	2.95673E-06	-1.317824251	780	1	3	93	137	182	106	128
MINA	1	92756497	92770778	691	530	170	85	151	0.00147978	0.013858713	-1.258934759	1196	1	3	1733	1699	1430	605	865	1173	0.002369499	0.006859173	0.442475138	3830	0	2	203	322	412	132	92	227	79	44	98	153	128	81	0.047913147	0.104796943	-0.624079111	5044	0	2	525	982	548	546	456
MPC2	1	92913597	92920427	1302	852	1008	531	643	0.243851022	0.484028938	0.320834968	5645	0	2	668	667	519	185	344	381	0.101395099	0.172762788	0.291987323	6523	0	2	667	607	672	417	525	655	400	324	469	423	662	692	0.104437946	0.191988943	0.287534232	6012	0	2	43	88	66	65	85
DCAF6	1	92832756	92913144	282	223	220	131	117	0.628714833	0.808801521	0.145122633	8924	0	2	325	312	206	99	151	190	0.069648624	0.126485552	0.395899958	6112	0	2	208	108	126	131	86	147	59	38	66	55	148	71	0.104816569	0.192524504	-0.392035995	6017	0	2	212	224	155	142	101
MPZL1	1	92921546	92959386	941	499	1021	636	450	0.001324585	0.012801998	0.839414859	1158	0	2	599	859	572	204	228	298	0.572570695	0.675400713	-0.106019917	9773	0	2	454	476	339	297	349	480	354	222	389	315	743	457	0.000342388	0.001781904	0.568471399	2119	0	2	289	639	314	306	199
CREG1	1	93005541	93010415	301	152	183	108	73	0.906569874	0.960871419	-0.039073701	11128	0	2	102	626	244	99	85	107	0.539161976	0.646656083	-0.281067545	9534	0	2	30	89	73	156	115	94	58	38	85	75	138	107	0.562704282	0.683350162	0.215387521	9333	0	2	7	20	49	58	54
CD247	1	93018994	93065629	7	0	2	0	1	0.753582663	0.885593458	-0.841537452	9927	0	2	45	10	18	1	6	1	0.054100308	0.102619353	-1.876955367	5848	0	2	5	2	0	4	2	7	2	0	1	0	1	1	0.191786218	0.308761812	-1.426105529	6888	0	2	0	1	0	0	2
RCSD1	1	92961974	92997132	23	5	60	52	12	0.001324909	0.012801998	2.484864025	1159	1	1	5	0	6	0	3	1	0.876637341	0.914529519	-0.273429287	11311	0	2	40	6	3	7	8	6	7	2	11	26	100	20	0.02501332	0.062663992	1.526008754	4403	0	2	4	2	0	0	5
DUSP27	1	93194965	93220520	28	127	5	5	3	0.000200933	0.002934358	-3.484833499	767	1	3	49	26	26	4	4	1	0.008033635	0.020010988	-2.080272864	4451	1	3	17	2	19	5	3	14	1	1	3	6	5	7	0.198702457	0.317486337	-0.881195549	6942	0	2	2	7	4	0	0
POU2F1	1	93066027	93187535	577	340	706	398	173	0.061610612	0.204050994	0.672249609	3382	0	2	3327	5878	3152	253	414	420	6.96392E-26	2.06994E-24	-2.141993079	373	1	3	43	64	53	52	42	59	10	14	29	27	47	35	0.070904897	0.142008096	-0.467261798	5514	0	2	1178	1489	1356	1096	763
GPA33	1	93224987	93234660	27	21	57	31	9	0.08986239	0.264324746	1.141049958	3808	0	2	514	320	323	37	68	78	1.98185E-06	1.1025E-05	-1.354738391	1993	1	3	2	11	11	13	7	8	18	8	18	60	61	35	1.00991E-06	1.1798E-05	2.397609583	944	1	1	16	68	70	12	36
PTGFRN	1	93408340	93473957	2334	1592	983	557	506	0.002774304	0.022038993	-0.672472114	1410	0	2	995	1401	1190	330	822	624	0.182462339	0.280559487	0.30533269	7272	0	2	764	1094	1578	461	505	1342	371	468	545	475	861	842	0.704863639	0.795836397	-0.097992703	10155	0	2	207	899	374	511	354
MAEL	1	93236818	93259616	235	533	136	40	43	0.000655078	0.007541143	-1.837676001	973	1	3	598	546	377	71	169	161	0.012245678	0.028843815	-0.60902052	4707	0	2	92	86	94	74	19	115	55	60	48	39	79	50	0.625312989	0.735489723	0.159085056	9696	0	2	102	63	96	40	19
ILDR2	1	93256673	93290358	7137	6920	3066	1072	1014	5.975E-06	0.000177994	-1.348141531	376	1	3	5667	9463	5722	749	935	1386	1.42281E-14	2.12597E-13	-1.413797948	742	1	3	3024	3461	2821	2855	725	3697	611	455	1065	785	1366	758	2.28972E-06	2.3913E-05	-1.133300163	1054	1	3	2988	3516	3701	2400	1544
ADPRH	1	93651766	93662293	8	36	6	2	2	0.065239213	0.212377776	-2.179450429	3440	0	2	51	108	9	21	29	4	0.924085442	0.947852281	-0.073998599	11677	0	2	1	0	4	0	0	6	0	0	0	6	8	3	0.444119108	0.576952	1.059212756	8657	0	2	12	0	56	0	0
CD80	1	93674850	93697362	2	2	4	0	2	0.742753467	0.878798097	0.680711983	9852.5	0	2	13	11	19	1	2	5	0.207586906	0.310554044	-1.183627526	7491	0	2	1	0	0	3	0	1	1	0	2	2	3	0	0.445109628	0.57769436	1.06640592	8666	0	2	0	0	1	0	0
IGSF3	1	93574288	93651445	6943	3715	3018	1463	931	0.005073614	0.034214059	-0.764618174	1661	0	2	1455	2509	1574	276	367	418	1.23602E-07	8.39694E-07	-1.014665242	1632	1	3	823	2430	1347	2435	1144	2313	337	520	1044	938	1841	1337	0.217744054	0.341527724	-0.361467059	7081	0	2	595	3038	1254	1261	668
TIMMDC1	1	93698487	93704946	284	170	289	136	111	0.109573943	0.29816663	0.465382077	4116	0	2	373	380	337	98	150	162	0.694439835	0.77817409	-0.074812727	10364	0	2	92	90	134	322	105	166	80	55	154	111	211	187	0.637231065	0.744978712	0.171062075	9771	0	2	58	158	113	74	68
POGLUT1	1	93705767	93721328	686	337	870	623	425	2.61464E-05	0.000570889	1.235692056	513	1	1	1723	1776	1281	735	868	1218	0.000188313	0.000716237	0.588911324	2915	0	2	327	267	405	287	216	274	229	102	354	253	317	325	0.152204973	0.257797028	0.330364343	6534	0	2	922	1159	873	711	638
ACP6	1	93810691	93823316	135	77	125	41	79	0.274912219	0.518836017	0.491882963	5941	0	2	130	154	105	78	106	141	2.22315E-06	1.22384E-05	1.081567532	2014	1	1	32	34	36	38	35	55	38	32	57	42	60	63	0.000466372	0.002303471	0.879898592	2232	0	2	32	125	56	70	64
GJA8	1	93850706	93899333	40	39	17	2	5	0.046514993	0.168449543	-1.672982943	3093	0	2	14	12	10	1	8	9	0.757033489	0.828061394	0.250736413	10692	0	2	6	2	9	141	3	15	0	34	3	15	179	2	0.744205273	0.825897635	0.443273533	10433	0	2	4	0	8	17	0
GPR89B	1	93899940	93923231	404	248	192	133	172	0.977537858	0.991254893	-0.010612872	11728	0	2	263	259	205	100	108	185	0.048642651	0.093791491	0.445618815	5753	0	2	91	183	79	104	55	124	109	60	103	71	172	136	0.003062871	0.011070908	0.627982465	3051	0	2	51	132	80	66	49
PDZK1	1	93920636	93930018	0	0	2	0	0	0.605716863	1	2.344100172	8733.5	0	2	9	4	4	1	0	2	0.422375251	0.540123923	-1.18680722	8872	0	2	0	1	1	0	0	1	0	0	0	0	3	0	0.868071149	1	0.400775154	11122	0	2	0	0	2	0	0
BCL9	1	93749572	93804478	1791	1586	2864	1161	462	0.28013932	0.524459389	0.452511909	5990	0	2	4720	5579	4094	283	457	550	7.85291E-55	7.07847E-53	-2.149941432	123	1	3	1407	1597	1925	983	819	1377	101	153	413	348	553	406	1.1344E-10	3.372E-09	-1.567442185	371	1	3	2052	3626	3157	1756	1380
VGLL3	1	94356142	94382261	24	17	13	13	5	0.884083814	0.952358415	-0.118402338	10934	0	2	23	14	6	14	12	13	0.050201422	0.096356899	1.272540888	5779	0	2	17	4	14	3	5	12	1	1	1	1	4	6	0.03677483	0.085151708	-1.493337731	4763	0	2	27	10	19	4	7
CHMP2B	1	94275895	94287427	420	211	233	86	61	0.130401512	0.332716934	-0.556988895	4390	0	2	761	1300	909	328	360	493	0.852322312	0.897577648	0.037681331	11182	0	2	113	135	103	86	71	69	34	27	92	84	141	50	0.871642211	0.917390189	0.043518635	11140	0	2	200	439	305	280	228
CADM2	1	94725593	95380888	6	1	1	0	1	0.562533968	0.765204305	-1.398764983	8392	0	2	8	158	51	10	27	32	0.671124544	0.758332432	-0.303738556	10264	0	2	3	3	6	0	0	1	0	0	0	1	2	1	0.398520537	0.535860252	-1.174482436	8347	0	2	3	9	6	0	1
ROBO1	1	97290536	97997572	1814	117	908	47	355	0.85618017	0.939374482	-0.259960308	10682	0	2	465	540	349	36	46	50	6.42898E-17	1.15711E-15	-1.995925735	616	1	3	120	231	88	66	36	72	11	7	21	28	79	604	1	1	0.709556955	11974	0	2	139	193	111	214	182
GBE1	1	96500918	96683533	877	451	332	128	181	0.018127814	0.087108382	-0.767520061	2331	0	2	147	202	205	81	74	107	0.309734871	0.425266937	0.280121636	8208	0	2	133	177	76	90	63	83	120	97	159	107	220	188	1.72891E-09	4.14487E-08	1.111546559	460	1	1	43	107	24	63	53
RBM11	1	99412209	99420044	26	25	12	2	7	0.217607482	0.45149813	-1.112072507	5398	0	2	0	2	4	0	0	1	0.65931095	1	-1.158967408	10212	0	2	3	1	9	10	2	11	2	3	3	1	4	6	0.554269693	0.67623478	-0.434935941	9290	0	2	2	2	0	0	1
HSPA13	1	99458894	99466501	584	299	351	233	251	0.376003126	0.618172761	0.288527189	6851	0	2	281	677	500	183	139	266	0.825229804	0.877361811	0.068815705	11063	0	2	94	225	176	198	108	312	206	115	267	175	313	270	0.000831256	0.003756972	0.830036584	2438	0	2	88	186	133	146	99
SAMSN1	1	99493731	99528370	5	24	2	1	4	0.185746513	0.410156698	-1.837770042	5072	0	2	0	0	3	1	1	0	0.759213103	1	0.797333686	10702	0	2	2	4	0	0	0	0	0	0	0	1	0	0	0.694454551	1	-1.013157722	10093	0	2	0	0	0	0	0
ROBO2	1	98282001	99187728	9	4	2	4	1	0.749998333	0.883429649	-0.472241475	9896	0	2	20	9	24	2	5	2	0.164338125	0.257893389	-1.249223541	7112	0	2	14	3	2	0	7	6	0	0	0	0	1	3	0.037524909	0.086582844	-2.568547091	4780	0	2	6	11	1	4	6
NRIP1	1	99694069	99767454	1593	1060	842	623	333	0.321958814	0.564713541	-0.295296549	6409	0	2	822	1142	1204	295	693	504	0.354209267	0.473260802	0.230616341	8464	0	2	581	884	328	1290	407	617	160	116	303	205	420	435	0.004231031	0.014508647	-0.897166955	3216	0	2	502	1129	397	961	657
USP25	1	99983648	100073991	202	179	291	193	107	0.01489901	0.07595986	0.839185238	2197	0	2	648	787	530	129	244	241	0.067370671	0.1232572	-0.341521735	6066	0	2	197	256	77	93	41	115	45	22	57	40	120	69	0.056519955	0.11965868	-0.556494531	5214	0	2	322	639	159	259	135
CXADR	1	100685485	100716756	5878	4826	2417	937	1334	0.000982079	0.010309532	-0.969682535	1067	0	2	6090	9168	6456	1954	3033	3164	0.693815928	0.777632146	-0.060824156	10362	0	2	2754	2985	2865	2156	1673	2646	629	876	792	883	2064	1790	0.004319741	0.014762351	-0.580239808	3227	0	2	2337	2594	2770	1759	2220
CHODL	1	100912353	100941554	4	0	9	2	5	0.141180628	0.347094868	2.382655618	4556	0	2	20	47	14	14	26	28	0.029578408	0.061388207	1.116250035	5343	0	2	2	0	0	0	0	0	2	0	4	0	0	8	0.077200867	0.152035925	3.129845853	5607	0	2	2	12	4	8	4
NCAM2	1	102077229	102334412	7	5	5	0	1	0.567042709	0.767824635	-1.017286398	8430	0	2	10	16	9	4	2	3	0.557554441	0.66266893	-0.533547301	9636	0	2	5	3	2	1	1	1	0	0	0	0	0	1	0.08518844	1	-2.403184197	5737	0	2	7	35	1	0	4
JAM2	1	103822634	103856297	246	224	90	32	46	0.001081831	0.011005987	-1.296716274	1101	1	3	84	77	69	11	15	46	0.33829998	0.456571136	-0.420948381	8367	0	2	220	51	166	63	88	154	19	25	29	24	44	29	1.22381E-05	0.000101019	-1.570232518	1336	1	3	35	22	35	32	20
MRPL39	1	103804343	103813502	1637	863	826	440	372	0.17511632	0.395938211	-0.332037076	4954	0	2	757	1013	669	331	540	592	0.000163841	0.000628986	0.605853604	2888	0	2	323	742	371	297	314	541	371	418	461	239	690	432	0.004051849	0.013985536	0.658021178	3195	0	2	284	512	296	284	245
CYYR1	1	104194656	104254939	1089	1151	1176	596	869	0.163614419	0.379373218	0.495234291	4829	0	2	1305	1407	1271	322	630	759	0.656615922	0.746044346	0.077430894	10194	0	2	516	929	387	433	188	594	526	380	755	516	1521	806	2.18892E-08	3.9508E-07	1.132615174	611	1	1	660	946	587	446	458
ADAMTS1	1	104338320	104345974	32	45	61	30	24	0.20121989	0.432456414	0.70730084	5211	0	2	32	46	27	5	16	13	0.572995333	0.675614087	-0.300264213	9781	0	2	38	22	21	20	17	40	5	4	18	5	18	8	0.014052466	0.039014568	-0.953848471	3972	0	2	35	30	18	15	28
APP	1	103922155	104122174	3405	2457	2664	1230	1014	0.779011884	0.899929054	-0.061781171	10135	0	2	4134	3861	3713	826	1473	1592	0.077302551	0.1381484	-0.276588063	6210	0	2	683	1483	399	715	345	689	323	221	551	487	904	624	0.671471872	0.772101867	0.094494823	9946	0	2	1320	3601	881	1529	1005
ADAMTS5	1	104373265	104419335	2	13	1	0	0	0.10012602	0.281574579	-3.745729844	3983	0	2	2	3	5	1	0	2	0.78813505	1	-0.44116313	10879	0	2	1	0	2	1	0	0	0	0	1	0	0	0	0.712419051	1	-0.86370265	10192	0	2	0	1	2	1	0
N6AMT1	1	105292627	105295722	417	270	59	17	34	8.48494E-09	6.50957E-07	-2.402075791	146	1	3	308	408	267	138	177	228	0.009273772	0.022662181	0.497330319	4537	0	2	80	55	89	38	107	30	31	29	43	41	26	40	0.332314689	0.467683307	-0.398992941	7941	0	2	81	146	143	117	117
LTN1	1	105298700	105326293	560	867	797	443	501	0.234224031	0.473670033	0.471201285	5540	0	2	804	632	535	495	736	780	3.22802E-13	4.26225E-12	1.370924161	839	1	1	705	597	160	239	284	348	285	255	504	360	488	416	0.016115165	0.043859338	0.616869201	4052	0	2	466	804	232	290	165
ATP5J	1	103856695	103860634	895	540	753	529	297	0.161714907	0.377128806	0.410813131	4803	0	2	676	723	572	387	537	733	6.22737E-13	8.00033E-12	1.078345391	863	1	1	284	342	259	251	229	306	251	231	252	208	403	236	0.008907196	0.026899726	0.520800537	3651	0	2	116	271	144	219	156
GABPA	1	103860497	103890492	4319	3186	1881	1212	1287	0.090667144	0.265645482	-0.463758051	3823	0	2	5002	8231	5435	1592	2443	2917	0.625239081	0.720360147	-0.081543916	10031	0	2	1558	2503	1629	1130	959	2395	688	539	1085	544	1657	883	0.037002735	0.08563823	-0.348895624	4766	0	2	2473	3179	2278	1808	1399
RWDD2B	1	105326589	105330036	67	63	65	38	41	0.37950776	0.621562571	0.401183255	6878	0	2	49	58	50	22	23	49	0.1306746	0.213057249	0.573876049	6831	0	2	40	85	32	23	33	51	38	24	16	14	36	43	0.858871329	0.9106182	0.061777191	11056	0	2	46	56	31	28	30
USP16	1	105330024	105350926	1658	1034	780	461	196	0.041781026	0.156640625	-0.709508405	2987	0	2	2102	1769	1807	351	423	645	0.000183497	0.000698878	-0.680823656	2911	0	2	587	662	480	456	479	594	72	42	172	204	311	165	1.48956E-07	2.16713E-06	-1.32184632	758	1	3	916	1858	831	907	706
MAP3K7CL	1	105373398	105407483	11	29	1	0	0	0.003435546	0.025688621	-5.082553753	1498	1	3	8	7	8	1	4	1	0.593419753	0.693135777	-0.602969044	9879	0	2	1	1	7	0	3	5	2	0	0	2	0	0	0.310906867	0.445456791	-1.364638577	7788	0	2	0	0	6	2	1
BACH1	1	105432042	105460627	728	609	399	292	181	0.22271835	0.458663034	-0.368816799	5441	0	2	675	931	1009	242	556	427	0.377170922	0.495904192	0.219106963	8609	0	2	388	500	208	330	293	393	156	80	158	138	352	274	0.072419531	0.144419997	-0.375631988	5538	0	2	243	712	203	355	201
GRIK1	1	105502996	105663630	1	1	4	0	1	0.609514181	1	1.280174268	8775	0	2	0	0	1	1	0	0	0.707136337	1	1.367784336	10432	0	2	4	3	1	0	2	1	1	0	0	3	0	1	0.748529711	0.828889639	-0.407950515	10462	0	2	1	0	0	0	0
CCT8	1	105352202	105363123	8785	5930	4929	2601	3110	0.513021266	0.728123569	-0.170270586	8017	0	2	6140	7458	6062	1987	3982	3585	0.084142328	0.1483122	0.286271119	6302	0	2	2320	4361	2275	1737	2291	2362	1648	899	1821	1257	2784	2681	0.70711914	0.797760602	0.069924081	10164	0	2	2706	5234	2574	2760	2290
SOD1	1	105995336	105999776	1241	1587	2707	739	511	0.316158794	0.558669763	0.437206548	6358	0	2	1392	1493	1143	452	624	875	0.054970104	0.103878224	0.281923945	5870	0	2	446	597	329	309	1213	363	203	183	323	248	451	427	1	1	-0.473619819	11974	0	2	573	788	561	556	645
SCAF4	1	106003106	106047331	658	602	1093	489	172	0.230173665	0.468929651	0.530294565	5500	0	2	1984	1838	1903	119	180	209	2.38949E-35	1.09472E-33	-2.172204921	242	1	3	445	524	492	270	356	316	61	64	238	163	364	188	0.003837362	0.013374977	-0.752028754	3164	0	2	702	1173	868	538	468
HUNK	1	106067982	106131335	395	259	189	115	46	0.07311825	0.229604015	-0.70770117	3567	0	2	328	763	408	69	75	116	6.18185E-05	0.000261297	-1.155958142	2623	1	3	37	164	15	65	43	50	8	15	79	37	38	45	0.683252474	0.780091965	-0.186975083	10024	0	2	247	446	256	146	233
TIAM1	1	105803784	105948044	899	809	1629	972	572	0.000221086	0.003158647	1.075822732	784	1	1	1858	2398	2042	430	620	517	0.0007091	0.002334261	-0.634149942	3368	0	2	344	813	383	359	319	511	185	207	516	449	883	437	0.02584456	0.064293664	0.474733453	4434	0	2	641	1312	528	642	394
MIS18A	1	106218568	106223716	707	562	417	171	170	0.039100415	0.149731195	-0.561779199	2925	0	2	584	484	411	139	149	267	0.692001511	0.776417789	-0.089625563	10350	0	2	545	433	342	235	173	441	112	159	226	145	312	162	0.102542336	0.18938819	-0.344501769	5983	0	2	242	427	170	221	132
EVA1C	1	106296232	106332941	15	5	20	7	3	0.46101775	0.691928155	0.748417581	7538	0	2	20	15	32	11	29	25	0.021581797	0.046797846	1.227560612	5113	1	1	5	3	2	3	1	6	3	5	8	5	16	3	0.012996202	0.036683417	1.534181947	3907	1	1	6	14	9	5	12
PAXBP1	1	106415248	106452091	1676	873	989	441	302	0.219283307	0.453668946	-0.351174532	5414	0	2	1579	1547	1200	278	444	516	0.002270942	0.006613589	-0.475229517	3807	0	2	552	843	288	366	309	582	144	123	310	164	375	289	0.003437107	0.012215409	-0.503685842	3103	0	2	1038	1925	532	903	466
URB1	1	106242601	106287416	1896	1965	2514	1038	897	0.264685465	0.507400632	0.32492213	5849	0	2	2949	2181	2638	1006	1087	1550	0.237007673	0.344978872	0.242055595	7717	0	2	1418	1456	976	963	415	1442	554	629	1363	878	1695	1192	0.007977952	0.024541383	0.488641484	3585	0	2	1145	2017	1114	939	604
IFNAR2	1	106580180	106591467	757	426	699	301	351	0.092294098	0.268098078	0.457405919	3856	0	2	141	97	111	82	106	139	3.71211E-06	1.97771E-05	1.23029127	2081	1	1	60	191	94	158	135	179	139	244	562	315	436	393	8.52982E-10	2.1876E-08	1.854600945	430	1	1	26	135	45	88	29
SYNJ1	1	106350127	106412028	138	126	263	151	75	0.006452113	0.04094624	1.045871662	1765	1	1	353	489	275	66	73	145	0.012595027	0.02957244	-0.641667155	4722	0	2	315	196	88	128	56	130	30	46	101	77	149	109	0.341539323	0.477292138	-0.29028133	8000	0	2	195	343	92	145	92
IL10RB	1	106593976	106604819	59	29	72	75	50	0.001649371	0.015058459	1.558639717	1226	1	1	25	35	40	39	89	75	7.08066E-11	7.42699E-10	2.332640072	1057	1	1	10	10	4	36	15	21	56	19	64	48	160	42	8.33536E-07	9.96988E-06	2.349451439	922	1	1	6	28	13	41	16
IFNAR1	1	106613561	106632352	162	58	71	24	26	0.224547837	0.460512477	-0.607213058	5463	0	2	401	1018	676	240	326	526	0.160080533	0.252247424	0.387900613	7082	0	2	43	24	42	34	27	24	7	35	71	49	64	90	0.003582124	0.012620979	1.142260396	3130	1	1	110	176	114	89	103
DNAJC28	1	106666787	106669691	315	178	81	11	10	0.000187002	0.00276334	-2.284892672	758	1	3	155	112	128	27	35	74	0.443265049	0.561077702	-0.26031739	8969	0	2	143	67	86	45	69	135	8	22	39	51	55	52	0.030817921	0.073979111	-0.742750952	4595	0	2	42	77	15	29	26
TMEM50B	1	106654655	106665904	610	457	185	106	183	0.047842172	0.171426798	-0.810200497	3126	0	2	549	447	383	230	334	352	0.000111583	0.000446938	0.754370135	2768	0	2	334	305	183	141	118	261	113	108	126	99	183	149	0.494222084	0.622842088	-0.134437507	8954	0	2	161	342	139	136	81
IFNGR2	1	106645074	106653537	879	372	592	184	206	0.701261721	0.85248888	-0.134684015	9552	0	2	1047	992	1112	567	794	930	3.76242E-07	2.35805E-06	0.866723289	1769	0	2	348	129	345	240	333	286	102	173	414	305	281	332	0.260975179	0.389871887	0.377872078	7448	0	2	380	500	286	406	410
DONSON	1	106775922	106782567	1136	730	458	161	220	0.001870427	0.016457702	-0.929185675	1273	0	2	368	587	347	100	157	166	0.22109453	0.32601078	-0.263935711	7609	0	2	306	216	242	129	183	376	118	170	402	193	494	375	0.001697168	0.006796069	0.753469232	2754	0	2	119	188	132	111	84
GART	1	106695136	106735453	3344	2041	2094	1242	1078	0.993528523	0.997893919	0.001812983	11843	0	2	2074	2573	2024	1100	1475	1987	2.64991E-09	2.26869E-08	0.787207967	1295	0	2	819	2114	890	757	850	1139	894	550	1208	733	1559	1127	0.009589623	0.02858226	0.471823012	3700	0	2	421	1822	609	750	547
CRYZL1	1	106782688	106803446	367	170	175	55	80	0.163623964	0.379373218	-0.541354803	4831	0	2	164	188	183	152	184	234	2.80451E-12	3.39821E-11	1.4346705	915	1	1	87	97	59	46	52	87	23	33	74	57	106	90	0.101909757	0.188409187	0.354824663	5977	0	2	66	154	44	77	71
ITSN1	1	106803696	106923015	1833	1018	1251	766	290	0.797768001	0.909123983	-0.096518366	10269	0	2	1704	1882	1577	98	143	153	3.55504E-49	2.68127E-47	-2.368940771	147	1	3	734	703	399	378	236	411	33	53	201	125	328	192	7.18931E-05	0.000465323	-1.177535782	1703	1	3	1059	2178	732	920	580
ATP5O	1	106924123	106927541	1569	838	1780	653	528	0.104705191	0.289295225	0.473638166	4054	0	2	1679	1759	1312	613	813	1117	0.002838811	0.008055771	0.434336841	3907	0	2	785	540	624	297	554	753	269	370	598	513	1070	792	0.030864873	0.074075696	0.499312979	4596	0	2	220	691	248	428	391
SON	1	106735602	106774569	9684	5706	6759	3863	1145	0.598213445	0.788954291	-0.226185046	8664	0	2	14849	26732	18583	501	838	1017	6.64841E-69	8.37624E-67	-3.344768725	88	1	3	4973	6298	4283	3825	2650	7122	386	471	2187	1403	2967	1767	7.63225E-06	6.80974E-05	-1.228649733	1236	1	3	5483	10137	5257	5998	3654
MRPS6	1	106990172	107038098	653	278	330	126	169	0.426432027	0.662477827	-0.278639532	7271	0	2	874	759	718	114	288	275	0.027436913	0.057536042	-0.503940538	5288	0	2	678	319	359	178	234	360	136	85	202	103	319	186	0.036746504	0.085116666	-0.530293241	4762	0	2	124	392	130	184	131
SLC5A3	1	107004388	107012916	213	147	240	87	62	0.517949786	0.73140984	0.239831868	8056	0	2	340	359	333	56	113	121	0.017504748	0.03932627	-0.520424324	4935	0	2	87	124	34	51	29	88	16	24	79	31	103	64	0.645427047	0.751514146	0.142734346	9814	0	2	228	679	209	284	133
CLIC6	1	107304372	107333864	258	171	173	148	43	0.989406164	0.996329107	0.006266485	11807	0	2	226	193	242	46	100	72	0.336324383	0.454513461	-0.281687993	8356	0	2	14	147	16	15	18	30	14	10	64	25	96	65	0.130839066	0.22859525	0.766831499	6331	0	2	11	104	10	50	12
RCAN1	1	107251543	107292351	570	524	530	283	197	0.836611596	0.930389842	0.059603123	10534	0	2	798	720	570	199	250	304	0.509437358	0.62063392	-0.120754734	9360	0	2	186	329	153	95	91	233	102	79	164	89	257	199	0.137384648	0.237515595	0.296298568	6397	0	2	162	446	95	203	122
RUNX1	1	107353871	107506999	9	12	2	3	0	0.219169411	0.453606167	-1.887168317	5413	0	2	52	49	75	0	5	4	2.03482E-05	9.4354E-05	-3.028926384	2391	1	3	18	7	10	4	8	4	2	4	1	1	1	4	0.064973759	0.132961703	-1.322738709	5396	0	2	8	14	17	5	12
SETD4	1	107902288	107912700	16	37	54	15	11	0.498908666	0.718656889	0.520119071	7873	0	2	228	211	189	80	101	145	0.085026054	0.149632359	0.382655302	6312	0	2	16	7	19	13	12	9	4	8	16	5	28	19	0.337480509	0.47314201	0.44305217	7972	0	2	24	69	37	50	45
PIGP	1	108338598	108342549	38	42	12	34	30	0.610209689	0.797065208	0.398367044	8779	0	2	78	44	40	26	60	48	0.008674318	0.021409023	1.044354357	4492	1	1	23	25	7	23	9	29	25	29	39	23	36	44	2.90651E-05	0.00021171	1.38728341	1514	1	1	35	41	14	40	8
DSCR3	1	108403291	108421285	543	297	331	91	121	0.211985787	0.444404416	-0.449113363	5344	0	2	330	223	253	122	198	206	0.003311682	0.009222965	0.704968856	3981	0	2	141	197	155	101	67	131	71	70	100	85	120	118	0.492742301	0.621450376	0.124449607	8947	0	2	73	327	138	178	86
SIM2	1	108141887	108202405	19	4	1	0	0	0.054252494	0.187301294	-3.981455713	3244	0	2	4	0	4	0	0	1	0.510741193	1	-1.606654104	9367	0	2	13	115	8	19	15	9	21	4	28	20	11	20	0.983288994	0.989479973	0.012199044	11884	0	2	4	21	0	5	9
HLCS	1	108198674	108318051	1075	811	329	258	356	0.124806291	0.323333169	-0.606376908	4323	0	2	1214	1047	1161	550	664	909	0.000370906	0.001311717	0.639667902	3135	0	2	464	703	237	261	181	449	213	127	286	139	393	248	0.680949872	0.778372595	-0.0850945	10008	0	2	468	807	358	302	241
DYRK1A	1	108502526	108523250	2072	1500	1283	764	416	0.243544571	0.483592047	-0.332952011	5643	0	2	953	2605	1770	170	258	278	2.6777E-08	1.99246E-07	-1.556910981	1490	1	3	471	814	392	349	283	591	120	85	290	171	334	254	4.39883E-05	0.000300746	-0.667133133	1613	0	2	824	1299	853	836	539
KCNJ15	1	108846017	108871405	27	35	4	0	0	0.002803991	0.022196118	-4.055025766	1415	1	3	15	22	22	3	1	11	0.381517639	0.499943034	-0.71260228	8637	0	2	0	0	0	2	0	1	0	0	0	9	0	0	0.307102321	0.441209536	2.251519551	7764	0	2	0	0	3	0	2
MORC3	1	107973797	108001590	1478	1025	1040	523	380	0.499393613	0.718850401	-0.160616322	7877	0	2	2084	3329	1935	450	667	914	0.004760024	0.012680056	-0.516187631	4162	0	2	924	975	557	425	323	709	194	139	376	224	514	370	0.000712024	0.003297857	-0.552758277	2381	0	2	949	1364	691	712	602
CHAF1B	1	107999437	108023162	1563	903	872	401	486	0.452292768	0.683988769	-0.201639553	7480	0	2	925	575	638	392	584	702	1.44896E-05	6.90059E-05	0.965833024	2328	0	2	281	530	247	175	225	357	272	179	349	157	495	318	0.005316832	0.017528855	0.55181657	3345	0	2	348	631	325	321	249
ERG	1	108903305	109056759	16	18	2	5	1	0.142432206	0.348815531	-1.774803436	4573	0	2	16	67	45	0	2	12	0.020216458	0.044270171	-1.996814325	5063	1	3	2	5	6	1	4	9	0	0	1	2	10	0	0.438123522	0.571451946	-0.76766773	8621	0	2	5	5	7	4	2
TTC3	1	108342647	108402688	761	455	340	172	111	0.009149579	0.053133045	-0.751007827	1928	0	2	1308	1292	1106	202	261	286	6.69586E-09	5.38339E-08	-0.952881336	1379	0	2	322	249	125	201	151	322	68	54	155	78	176	113	0.009295643	0.027851954	-0.567429208	3680	0	2	276	694	242	329	224
ETS2	1	109131452	109144592	579	401	656	333	351	0.004882467	0.033245298	0.712909301	1645	0	2	946	1626	1289	573	973	770	0.004361293	0.011747731	0.626669457	4116	0	2	208	292	380	149	215	329	185	124	298	211	294	331	0.066699939	0.135763553	0.407764682	5425	0	2	387	371	496	343	526
PSMG1	1	109260956	109269886	1210	632	487	258	355	0.238769897	0.47788337	-0.388008833	5598	0	2	728	729	554	343	432	480	5.33866E-05	0.000228091	0.683038234	2595	0	2	522	123	325	234	171	440	173	175	310	211	342	123	0.674391434	0.773901013	0.141139544	9968	0	2	186	492	293	241	213
HMGN1	1	109326579	109333048	8381	4932	7033	3466	2547	0.395197344	0.634911854	0.193960381	7016	0	2	3712	3076	3196	1194	1212	2119	0.354495256	0.473585842	0.183552096	8465	0	2	5125	4678	3982	2078	2408	4822	1577	1212	2384	1956	3532	1443	0.075519862	0.149494352	-0.343843795	5579	0	2	1643	1913	1076	1359	1264
SH3BGR	1	109356836	109382729	165	132	45	15	17	8.38305E-05	0.001440417	-1.783835217	651	1	3	13	10	13	11	16	9	0.029652819	0.061508101	1.37405829	5346	0	2	34	56	39	92	107	31	48	4	16	13	20	4	0.039806571	0.090548214	-1.25350601	4848	0	2	5	16	8	11	8
B3GALT5	1	109397568	109416637	179	100	96	54	71	0.986695545	0.995554164	0.006731679	11784	0	2	32	12	16	8	4	4	0.543548042	0.650401055	-0.475937098	9560	0	2	246	94	279	366	133	197	138	51	88	50	75	51	0.026425835	0.06547385	-0.938243122	4452	0	2	34	27	40	14	6
PCP4	1	109472665	109525376	11	14	12	14	6	0.494017471	0.715832683	0.610277868	7825	0	2	106	77	80	26	16	21	0.118869993	0.196850129	-0.659328586	6722	0	2	6	6	5	26	14	9	3	3	6	6	6	1	0.139312427	0.240240414	-0.982369136	6416	0	2	6	12	6	15	12
WRB	1	109333209	109339709	1307	693	759	408	413	0.896612935	0.956491013	-0.033794501	11040	0	2	1421	885	899	382	568	600	0.207692494	0.310670087	0.28505146	7492	0	2	801	265	569	569	448	637	398	187	368	232	474	337	0.498027845	0.626540164	-0.1979224	8973	0	2	443	1102	471	430	267
LCA5L	1	109339657	109356328	24	15	21	10	9	0.706878828	0.85655897	0.273289365	9586	0	2	93	84	84	11	7	14	0.000154213	0.000596441	-1.677505344	2866	1	3	13	7	17	8	3	13	4	3	4	6	22	4	0.912344662	0.945159468	-0.060670506	11387	0	2	29	47	20	23	22
DSCAM	1	109564888	110018560	13	7	9	9	3	0.711537294	0.860033369	0.378117151	9618	0	2	15	21	25	4	6	6	0.389444163	0.507435355	-0.601398463	8688	0	2	13	0	7	6	6	4	2	5	1	2	0	5	0.503070027	0.630940096	-0.594679799	9004	0	2	11	14	3	5	2
IGSF5	1	109423648	109457608	19	8	92	26	57	1.38659E-06	5.05903E-05	2.990363168	307	1	1	13	19	8	7	10	16	0.092950151	0.160645101	1.061488283	6431	0	2	7	4	8	19	9	8	22	38	36	36	77	57	5.44314E-11	1.73488E-09	2.716648395	346	1	1	0	3	0	6	0
BACE2	1	110162840	110220009	626	252	376	270	152	0.589809945	0.782596603	0.193574445	8610	0	2	174	252	202	76	115	92	0.386772006	0.504930695	0.219457442	8671	0	2	181	272	106	128	87	78	138	50	199	189	281	211	0.00111346	0.00479845	0.871671714	2559	0	2	34	72	23	29	31
FAM3B	1	110226201	110237561	378	185	105	70	74	0.028754074	0.121445844	-0.811629201	2652	0	2	22	52	22	16	25	23	0.096574121	0.166131463	0.800157205	6461	0	2	33	202	73	26	5	136	15	16	9	30	67	25	0.119097383	0.212594033	-0.84659155	6194	0	2	5	16	5	2	15
RIPK4	1	110341112	110362079	350	318	663	515	306	1.42042E-05	0.000351993	1.398294082	452	1	1	231	241	270	123	242	186	0.000228648	0.000850677	0.899621391	2980	0	2	103	214	230	174	220	242	245	139	337	245	515	375	1.75702E-05	0.000137854	1.089492106	1405	1	1	100	123	99	113	78
TMPRSS2	1	110261646	110282528	1138	745	1358	512	550	0.02823175	0.119872567	0.559849513	2638	0	2	1595	1072	1033	449	502	798	0.271695967	0.384221069	0.245252945	7954	0	2	562	913	396	281	201	382	293	213	409	378	796	425	0.018599819	0.04920096	0.482518044	4169	0	2	1002	1776	491	735	344
PRDM15	1	110388915	110422103	971	498	393	233	179	0.035776307	0.141151961	-0.574442822	2839	0	2	836	712	625	98	139	271	0.000660343	0.002188705	-0.81429756	3345	0	2	419	415	170	236	152	298	62	42	118	88	141	146	3.60695E-06	3.5611E-05	-0.94300615	1117	0	2	569	788	222	288	210
UMODL1	1	110511720	110556685	3	43	1	0	0	0.004078871	0.029063251	-5.394493493	1572	1	3	5	4	3	0	2	6	0.648641002	0.739788375	0.596162749	10154	0	2	8	4	1	0	8	2	3	1	4	3	0	1	0.743458207	0.825748526	-0.318813324	10423	0	2	2	0	5	0	1
ABCG1	1	110622733	110682578	44	55	40	19	24	0.914782986	0.963608037	-0.060775388	11194	0	2	257	286	227	76	64	97	0.190576582	0.290063381	-0.327019495	7351	0	2	33	19	54	9	27	37	8	12	31	10	12	12	0.255642207	0.384037905	-0.52362231	7401	0	2	36	69	84	19	33
C2CD2	1	110422259	110460425	1853	1230	781	472	461	0.02774105	0.1182925	-0.549010742	2626	0	2	736	692	788	272	364	456	0.100674902	0.171796248	0.30303117	6513	0	2	616	754	458	512	435	408	295	252	524	622	586	817	0.023114988	0.058671288	0.489148267	4345	0	2	249	776	280	466	373
RSPH1	1	110757295	110765563	0	0	0	4	0	0.325728118	1	3.986965592	6447	0	2	7	0	3	0	1	0	0.413735724	1	-1.904659261	8839	0	2	1	0	2	0	0	0	0	0	0	0	1	1	0.998465598	1	-0.004632121	11953	0	2	0	1	0	0	1
ZBTB21	1	110468226	110487639	2060	2006	642	427	378	2.3696E-05	0.00053297	-1.239221211	498	1	3	963	411	535	255	396	415	0.109846346	0.184329717	0.477316236	6627	0	2	1897	1217	1021	731	609	1366	213	139	451	417	555	399	2.65213E-07	3.64591E-06	-1.108942177	802	1	3	1292	939	573	642	392
SLC37A1	1	110767883	110814157	104	85	88	32	37	0.830536646	0.927093347	-0.090707423	10496	0	2	151	138	135	41	79	76	0.437677245	0.555781425	0.207221185	8941	0	2	74	42	58	19	55	53	14	10	28	13	42	47	0.12966757	0.226868521	-0.542232619	6321	0	2	35	53	52	35	72
PDE9A	1	110824281	110867357	16	14	19	2	6	0.920937959	0.966775267	-0.098614225	11287	0	2	8	2	3	1	0	3	0.774579983	0.840510883	-0.43712748	10795	0	2	1	8	9	6	9	0	1	0	0	6	0	2	0.237268342	0.364073365	-1.343213394	7242	0	2	0	2	0	2	0
WDR4	1	110880692	110902129	2344	1937	1780	1076	1185	0.466533627	0.695741284	0.204207898	7590	0	2	1630	1995	1505	567	746	1368	0.051476257	0.098450451	0.367005161	5800	0	2	1026	1658	1045	535	736	1160	832	624	1025	652	1158	1029	0.015752735	0.043042905	0.424675387	4036	0	2	325	1007	324	455	283
NDUFV3	1	110902127	110909259	679	608	620	242	245	0.825989413	0.924451181	-0.063154797	10458	0	2	404	434	491	133	206	379	0.126947807	0.207928843	0.37743426	6799	0	2	306	517	333	237	275	326	267	149	217	176	390	326	0.329400747	0.465172183	0.18704291	7913	0	2	57	257	74	77	50
PKNOX1	1	110926402	110969233	513	541	586	273	314	0.270219611	0.514182563	0.350174394	5892	0	2	1060	571	604	484	653	851	4.74116E-06	2.49242E-05	1.151267512	2109	1	1	348	309	191	250	114	220	179	173	273	259	234	160	0.043406547	0.09693953	0.506604366	4939	0	2	513	922	350	467	244
CRYAA	1	111075232	111078619	3	2	1	0	8	0.440940451	0.675260347	1.498699636	7384	0	2	3	2	3	2	1	1	0.776618481	1	0.418717105	10806	0	2	1	0	1	1	5	0	0	3	7	0	1	0	0.58839073	0.705891345	0.767055915	9461	0	2	1	0	1	0	0
SIK1	1	111210234	111240002	888	775	247	137	126	1.28236E-07	6.71201E-06	-1.477584008	214	1	3	2327	2493	2090	164	260	427	1.26705E-20	2.87275E-19	-1.728805146	489	1	3	499	458	425	178	135	430	28	36	36	61	65	65	1.87675E-16	2.06968E-14	-2.218247191	100	1	3	453	1462	1903	854	839
PDXK	1	111372023	111416363	415	257	302	256	180	0.145031388	0.352538319	0.473178326	4608	0	2	338	598	418	321	326	379	1.62807E-05	7.69086E-05	0.997574406	2347	0	2	171	81	178	106	64	64	101	91	86	56	162	175	0.101875738	0.18838005	0.551505058	5975	0	2	86	240	170	208	84
U2AF1	1	111041972	111057806	5066	3251	4440	2026	2321	0.151126045	0.361525987	0.339774432	4681	0	2	4676	5820	4104	2169	3193	3727	1.34898E-07	9.09188E-07	0.66139005	1645	0	2	1117	1337	1016	1050	1042	1416	925	891	1467	865	2012	1207	0.000311804	0.001647618	0.605765772	2087	0	2	2162	3936	1964	2368	2089
HSF2BP	1	111301449	111338168	99	87	24	8	19	0.006009805	0.038865952	-1.611076317	1732	1	3	197	195	165	34	72	57	0.108363383	0.182282631	-0.43918537	6610	0	2	122	51	79	20	37	49	9	13	22	11	19	19	0.000413566	0.002078762	-1.359228343	2194	1	3	20	23	25	12	4
RRP1B	1	111336045	111358043	6155	3089	2685	1569	1126	0.04860249	0.173446581	-0.495662411	3138	0	2	5406	5287	4405	1203	1705	2186	0.074413575	0.133650301	-0.238158457	6180	0	2	5372	3340	1752	1436	1505	2168	849	437	1265	1066	884	1050	0.002226762	0.008505968	-0.83525283	2887	0	2	2127	3467	1462	1511	1013
TRAPPC10	1	111575932	111618355	474	260	338	275	183	0.156434584	0.369667464	0.455741436	4740	0	2	1108	1587	1158	303	386	440	0.014724145	0.033861563	-0.406831504	4821	0	2	342	346	104	135	57	230	93	77	192	107	250	256	0.316831098	0.452100567	0.285210943	7824	0	2	425	813	356	419	250
AGPAT3	1	111465238	111561231	1365	798	675	460	419	0.598919216	0.789513256	-0.143351754	8670	0	2	581	731	494	386	306	698	6.43005E-05	0.000270756	0.971372469	2633	0	2	575	481	264	243	195	349	184	163	438	344	442	397	0.013366995	0.037467258	0.477728528	3934	0	2	246	570	254	335	152
PWP2	1	111618751	111635323	3786	2996	2548	1372	1588	0.920895043	0.966775267	-0.026403689	11286	0	2	3423	2641	2686	1219	1686	2117	0.002484959	0.007157896	0.523079752	3849	0	2	1527	1494	1544	1062	978	1453	934	662	1309	823	1827	1111	0.077203589	0.152035925	0.259390787	5608	0	2	1274	1710	1442	882	719
ICOSLG	1	111700246	111710719	114	38	56	31	24	0.805295524	0.913329725	-0.127525471	10322	0	2	155	208	204	34	28	49	0.001219854	0.003801158	-1.003987779	3558	1	3	7	33	51	51	2	21	17	27	38	18	23	34	0.343308	0.479425332	0.523804109	8007	0	2	78	39	47	17	17
FUNDC1	1	112334464	112351015	446	299	305	177	148	0.938325698	0.975061337	0.020626981	11423	0	2	343	604	375	184	172	260	0.238681157	0.34700472	0.281626496	7726	0	2	82	171	93	19	28	49	66	93	111	106	228	147	2.23615E-05	0.000168675	1.423115779	1462	1	1	44	198	76	101	77
EFHC2	1	112372335	112431837	41	48	45	12	34	0.709673694	0.858707469	0.24364063	9605	0	2	60	63	46	6	12	24	0.121824625	0.200962597	-0.724129272	6750	0	2	28	18	32	5	9	25	9	13	13	42	48	46	0.016505174	0.044700163	1.083555313	4072	1	1	2	2	3	0	0
NDP	1	112500372	112520395	186	376	310	229	307	0.103876873	0.288072506	0.835801002	4039	0	2	5	19	5	16	4	39	0.002280749	0.006635178	2.381774766	3811	1	1	9	70	14	5	6	9	46	36	58	146	272	229	1.63786E-11	5.88348E-10	3.4235376	307	1	1	0	20	1	6	3
MAOB	1	112544476	112597887	317	326	210	163	161	0.945101447	0.978241702	0.025820616	11472	0	2	80	107	68	12	24	30	0.089200896	0.155471011	-0.62590448	6375	0	2	90	126	96	69	61	159	20	37	78	108	195	136	0.206134548	0.327305397	0.394388626	6988	0	2	7	32	12	3	7
KDM6A	1	112146805	112296773	583	490	985	445	173	0.113401396	0.305412126	0.656467333	4159	0	2	1326	1404	995	173	251	254	1.14556E-10	1.17928E-09	-1.100127872	1077	1	3	184	132	126	106	107	118	9	18	61	40	87	70	0.000522707	0.002526037	-1.035392403	2282	1	3	921	1087	703	641	527
NYX	1	113301349	113321773	5	5	10	0	1	0.978475122	0.991576933	-0.047443062	11736	0	2	54	51	32	4	8	5	0.005094154	0.013450557	-1.651055167	4199	1	3	4	2	2	4	0	3	1	3	1	2	1	1	0.990912249	0.994519501	-0.010558463	11915	0	2	47	15	71	34	38
CASK	1	113093356	113289177	2193	1468	1661	957	540	0.991964279	0.997127514	-0.002776655	11831	0	2	2756	2590	2339	348	651	593	4.294E-08	3.10147E-07	-0.943111625	1535	0	2	637	677	251	307	191	451	113	112	239	232	425	304	0.240222165	0.367394257	-0.257395369	7266	0	2	1814	3197	1063	1484	852
DDX3X	1	113327063	113344500	15305	8244	13806	7278	5255	0.079803796	0.243763926	0.411860167	3667	0	2	21769	27055	25316	6155	7817	10387	0.06635976	0.121757213	-0.270572276	6048	0	2	4324	5968	4327	2821	3026	4477	1131	913	2415	1816	3006	2293	5.70343E-06	5.29886E-05	-0.585334281	1187	0	2	9056	14189	13608	9436	9710
MED14	1	113533439	113567752	1287	1166	1108	550	425	0.805908894	0.913530805	-0.06428418	10326	0	2	2260	2246	1538	419	490	857	0.020025172	0.043885962	-0.448283563	5059	0	2	675	686	393	364	287	502	146	126	332	239	441	297	0.024280769	0.061092476	-0.341413351	4384	0	2	1305	1872	870	908	673
ATP6AP2	1	113578705	113587894	1515	886	1061	512	581	0.61388725	0.79918074	0.128535313	8813	0	2	1010	864	817	581	634	956	1.94229E-08	1.47394E-07	1.028400054	1461	1	1	543	571	381	381	364	491	421	321	790	287	803	763	3.8704E-06	3.79065E-05	0.824599824	1126	0	2	292	715	194	383	238
RPL8	1	113370854	113374557	11701	4722	18478	7676	5535	0.000198965	0.002920841	1.175399321	763	1	1	10587	14479	10843	7756	9967	12523	3.44198E-16	5.84398E-15	1.105290276	653	1	1	4327	8947	3036	3846	2079	5051	1954	1879	3059	5589	4873	3832	0.244371848	0.371788415	0.290284803	7307	0	2	3803	10596	5067	6083	5779
USP9X	1	113383680	113484148	9813	5990	4878	2929	2796	0.248852729	0.489274955	-0.268846821	5700	0	2	8477	11358	8446	2138	2646	3225	0.001048507	0.003318527	-0.458603173	3503	0	2	3015	3918	1748	1888	1252	2734	903	739	1659	1174	2218	1661	0.093345626	0.176330174	-0.222170002	5850	0	2	5602	9727	4166	4419	2693
BCOR	1	113671448	113730131	817	503	822	508	273	0.083961752	0.252200477	0.514328794	3729	0	2	1464	1122	1161	13	48	32	1.72029E-43	1.08368E-41	-4.029748079	176	1	3	465	920	571	660	687	866	91	69	239	225	344	225	3.2206E-08	5.58439E-07	-1.371391646	636	1	3	432	1251	681	775	918
MID1IP1	1	114046399	114047548	644	440	409	329	179	0.896196175	0.956406557	0.041775225	11034	0	2	220	428	263	60	136	90	0.298344141	0.413404219	-0.310052039	8129	0	2	119	340	427	132	423	191	59	89	87	123	248	198	0.104410977	0.19197424	-0.632052138	6010	0	2	81	211	122	104	227
TSPAN7	1	114074131	114163611	143	115	63	33	53	0.292118623	0.537334084	-0.483242653	6100	0	2	27	49	33	31	72	44	5.85336E-06	3.00585E-05	1.788809743	2159	1	1	34	21	58	15	19	30	7	10	38	24	27	23	0.941300564	0.961528586	0.029627011	11560	0	2	27	55	15	17	13
SRPX	1	114302616	114343558	157	43	86	46	50	0.61785757	0.801990057	0.252004111	8839	0	2	44	34	32	35	41	46	3.5301E-05	0.000156116	1.505922935	2507	1	1	22	31	32	21	5	22	9	13	12	8	34	18	0.903308795	0.938277234	0.046996456	11341	0	2	14	45	13	32	17
RPGR	1	114233954	114272545	204	192	237	94	103	0.379888928	0.622004953	0.299042536	6881	0	2	236	238	189	56	74	62	0.108731915	0.182791621	-0.414033491	6614	0	2	60	83	67	83	73	21	33	62	30	24	23	56	0.830386362	0.890547584	-0.098219656	10878	0	2	34	101	64	89	57
SYTL5	1	114347325	114425752	32	8	1	1	2	0.03829871	0.147589924	-2.810492734	2905	0	2	5	19	10	3	5	9	0.698033971	0.780938712	0.322960755	10381	0	2	8	3	20	10	5	9	0	1	0	0	0	3	0.001060765	0.004605558	-3.30890209	2540	1	3	4	2	3	3	5
LANCL3	1	114510877	114546974	19	36	44	26	35	0.07853335	0.24113269	1.143474703	3648	0	2	422	593	335	134	160	248	0.872924155	0.912082755	0.034202389	11286	0	2	19	29	59	15	18	29	16	17	18	14	45	28	0.571875614	0.691139098	0.213680635	9380	0	2	82	145	49	48	36
XK	1	114494388	114509421	1	4	3	0	1	0.842823068	0.933729153	-0.449131658	10577	0	2	30	46	38	16	19	12	0.800402424	0.859474479	0.123613714	10941	0	2	1	2	4	0	2	0	3	3	0	0	3	3	0.361493332	0.498422211	1.039276033	8119	0	2	3	11	5	11	4
DYNLT3	1	114440905	114447788	73	55	63	21	26	0.935099394	0.973442211	-0.03959341	11400	0	2	721	724	534	244	305	540	0.022889124	0.049190099	0.452646299	5159	0	2	55	36	71	33	30	46	15	29	19	8	39	47	0.517539142	0.643597391	-0.246732712	9086	0	2	236	323	173	185	123
TMEM47	1	115288950	115315641	61	45	26	25	16	0.54104435	0.748887195	-0.345315359	8225	0	2	72	111	100	32	67	81	0.037369565	0.075098127	0.647401443	5519	0	2	46	13	29	9	27	33	7	1	14	6	17	20	0.07396402	0.146889108	-0.867834947	5561	0	2	14	58	44	51	21
PRRG1	1	114579210	114609343	374	389	241	78	141	0.180319042	0.403466557	-0.543945387	5006	0	2	1699	2691	1653	321	564	634	0.000323266	0.001156891	-0.654209779	3098	0	2	144	147	384	137	171	98	93	65	110	86	112	149	0.356604385	0.493751248	-0.320440717	8082	0	2	467	580	649	610	426
NR0B1	1	115748142	115750436	51	70	38	13	10	0.132699656	0.335023795	-0.942103809	4436	0	2	91	82	48	12	44	36	0.923072126	0.947426464	0.040396985	11670	0	2	62	27	19	17	18	54	5	6	7	3	8	9	6.55907E-05	0.000428769	-1.758232337	1687	1	3	20	23	8	9	10
GK	1	116057522	116093801	1670	3296	597	302	219	1.45761E-06	5.28372E-05	-2.090048056	309	1	3	780	1774	1039	191	304	294	0.001048854	0.003318676	-0.816031105	3504	0	2	176	404	142	308	308	353	146	107	231	123	249	190	0.501513526	0.629274225	-0.180591876	8998	0	2	137	343	183	272	191
TAB3	1	115986868	116028579	2224	1450	1389	629	450	0.121896714	0.318118615	-0.389400987	4292	0	2	2682	5106	3219	727	1248	1294	0.046531505	0.090333532	-0.402451082	5714	0	2	433	690	380	357	286	552	186	150	263	189	421	346	0.057482096	0.121192426	-0.236751006	5234	0	2	1409	2531	1511	1328	1136
DMD	1	116192482	117188566	1172	1024	1224	426	376	0.971178432	0.988714629	-0.010905612	11671	0	2	631	1244	756	206	270	414	0.330523681	0.448258844	-0.222183865	8326	0	2	369	572	278	205	164	463	83	228	196	274	369	352	0.437768348	0.571258945	0.206450099	8617	0	2	345	592	233	345	225
IL1RAPL1	1	117524267	118228754	10	4	2	0	2	0.409719034	0.648934234	-1.457478056	7128	0	2	8	51	29	6	10	12	0.669058653	0.75638353	-0.297097514	10255	0	2	8	4	2	0	3	4	0	0	0	0	0	1	0.021420734	0.055158407	-3.09603453	4282	0	2	7	12	2	5	11
ARX	1	119267013	119271432	5	2	1	5	3	0.546399829	0.754093702	0.94719338	8249	0	2	7	20	8	2	1	4	0.3527739	0.471952764	-0.95286811	8450	0	2	9	7	3	0	1	6	0	0	1	0	0	0	0.013477269	0.037684411	-3.305457426	3944	1	3	38	45	63	10	45
PDK3	1	119517516	119567431	765	396	258	210	198	0.235392175	0.474298929	-0.408682665	5561	0	2	765	1198	769	137	243	259	0.000101085	0.000409921	-0.754994156	2734	0	2	326	332	198	180	100	161	112	86	100	85	189	135	0.27133224	0.401819438	-0.249140481	7518	0	2	451	437	272	251	153
PCYT1B	1	119478906	119510452	119	69	163	104	51	0.012594187	0.067111077	0.998335194	2102	0	2	209	226	149	42	50	63	0.033458968	0.068367044	-0.555529466	5427	0	2	5	41	18	17	8	29	10	11	70	35	42	46	0.001401366	0.00580551	1.402792247	2662	1	1	70	186	61	74	53
ZFX	1	119614634	119637276	972	619	847	467	263	0.502339973	0.721003337	0.194292996	7908	0	2	1732	1617	1600	313	329	596	0.000533189	0.001805578	-0.680306047	3274	0	2	318	276	263	215	147	238	93	57	212	154	309	205	0.852268951	0.905212558	-0.037112852	11033	0	2	684	893	643	433	381
POLA1	1	119273953	119465158	3076	2259	2132	1486	1200	0.565120433	0.766722355	0.144063683	8413	0	2	3077	2765	2139	630	944	995	0.077339956	0.138189862	-0.288936261	6212	0	2	2037	1533	865	735	482	1358	545	278	986	654	1479	1014	0.868512847	0.915321155	0.038119508	11127	0	2	1169	1384	711	644	492
SAT1	1	119746942	119749754	4267	2825	758	439	777	0.000199285	0.00292171	-1.454069838	764	1	3	595	863	618	244	350	355	0.18967041	0.288975655	0.233003367	7345	0	2	1313	1439	906	818	432	900	241	125	457	326	586	378	1.62822E-06	1.78214E-05	-0.918971404	1006	0	2	928	907	842	785	578
EIF2S3	1	119653159	119666011	9727	5512	5278	3417	3160	0.900314865	0.958049287	-0.031326551	11084	0	2	5346	6017	5173	3135	5218	5612	6.78071E-17	1.21254E-15	1.08404691	620	1	1	2139	4137	1913	2026	1378	2476	2191	1121	2346	1803	3787	2353	0.000948712	0.00420409	0.540944394	2488	0	2	2845	6119	2652	3261	2660
PRDX4	1	119778662	119787313	1956	1368	737	494	630	0.149936	0.360316056	-0.478056921	4661	0	2	646	699	535	403	434	606	9.84825E-09	7.76031E-08	0.977690093	1407	0	2	981	915	771	420	546	665	302	260	368	364	697	379	0.09934239	0.1847371	-0.29516996	5940	0	2	136	313	166	222	204
APOO	1	119704485	119735660	499	334	293	240	206	0.592950807	0.784785772	0.173212945	8633	0	2	591	717	659	217	293	411	0.185576847	0.284223029	0.22825289	7302	0	2	144	243	119	123	95	151	139	67	183	113	209	172	0.000510361	0.002475898	0.589278551	2273	0	2	167	478	197	262	226
ACOT9	1	119753969	119774894	519	319	276	165	175	0.664985434	0.830117189	-0.128499535	9211	0	2	333	478	359	209	336	314	1.86703E-06	1.04176E-05	0.908758718	1987	0	2	99	199	177	114	48	90	66	94	152	132	203	144	0.007326801	0.022876547	0.699003434	3532	0	2	67	208	176	196	74
KLHL15	1	119666080	119695225	1142	711	768	477	509	0.371266924	0.613176175	0.248437031	6820	0	2	864	1010	735	355	423	537	0.017744567	0.03976031	0.370801594	4948	0	2	366	647	339	299	165	337	356	172	280	290	571	294	0.021211171	0.054768623	0.49587279	4271	0	2	322	759	317	407	250
PTCHD1	1	119857154	119891981	128	114	74	62	61	0.951169139	0.981306578	0.026762768	11518	0	2	101	99	70	91	90	152	5.46913E-10	5.16493E-09	1.651429942	1174	1	1	5	19	4	3	7	10	2	4	19	23	23	6	0.028941992	0.070457459	1.251365422	4531	0	2	56	164	131	71	81
SMS	1	120425331	120468447	2218	1776	1580	1190	1186	0.302194562	0.546389231	0.314170597	6211	0	2	2383	2908	2253	782	1334	1378	0.107866857	0.181530031	0.224931977	6606	0	2	630	683	785	643	354	657	441	300	563	224	755	470	0.680633867	0.7782302	0.091477865	10006	0	2	1021	1681	1024	1130	719
MBTPS2	1	120488118	120522883	37	18	29	12	17	0.563290089	0.765705374	0.37421047	8398	0	2	110	131	103	48	59	78	0.083848317	0.147864846	0.450427504	6299	0	2	6	20	10	5	15	20	4	16	11	17	19	30	0.046928525	0.103298956	0.934851453	5012	0	2	7	29	16	33	25
CNKSR2	1	120598072	120804591	8	8	23	9	15	0.030706697	0.127245918	1.788319659	2703	0	2	18	30	37	6	5	10	0.278987144	0.392531574	-0.693431198	7996	0	2	2	9	1	1	7	11	9	3	5	3	4	5	0.39148479	0.52924378	0.599728658	8296	0	2	5	7	6	7	2
RPS6KA3	1	121157513	121228575	1115	737	798	342	387	0.871813282	0.946238428	-0.040605243	10845	0	2	762	1125	665	360	572	586	0.000696777	0.002299666	0.610026323	3359	0	2	1153	682	402	337	194	376	181	194	199	312	407	314	0.295720885	0.428205084	-0.308400661	7698	0	2	667	739	493	333	267
MAP7D2	1	121301246	121338461	159	155	158	73	26	0.651964501	0.823274974	-0.224204627	9099	0	2	435	465	315	9	23	29	5.64724E-24	1.53458E-22	-2.998396258	408	1	3	83	57	48	53	51	66	2	3	32	19	39	12	0.000869892	0.003907604	-1.36771197	2455	1	3	108	194	67	107	94
ADGRG2	1	121765796	121820965	7	10	12	6	0	0.973483542	0.990101621	0.045721192	11684	0	2	50	84	53	20	23	43	0.576837481	0.678556728	0.213077509	9805	0	2	5	3	4	0	1	9	2	0	6	6	2	1	0.741581038	0.823995535	0.293572189	10419	0	2	27	14	8	6	15
MAP3K15	1	121618949	121692149	3	20	6	2	2	0.35097411	0.594308189	-1.268904392	6646	0	2	5	14	4	3	2	3	0.935079822	0.95603375	-0.086104732	11737	0	2	3	5	2	2	1	1	0	0	2	0	7	8	0.53290943	0.657742048	0.626155638	9163	0	2	0	3	0	0	1
PDHA1	1	121691901	121703921	1550	905	1722	966	805	0.000472299	0.005794821	0.783480111	912	0	2	1922	3403	2015	869	1438	1382	0.057207381	0.107355346	0.371453109	5912	0	2	389	883	478	469	464	486	435	340	675	567	1106	767	5.15923E-06	4.87958E-05	0.803960791	1166	0	2	633	1420	618	846	651
PHKA2	1	121822202	121861972	253	211	157	106	92	0.728761638	0.868943912	-0.115330377	9775	0	2	145	285	163	39	35	51	0.007561799	0.018959218	-0.856932632	4422	0	2	66	92	85	45	25	61	28	28	64	45	85	115	0.070597214	0.141605324	0.491280822	5506	0	2	21	57	37	29	29
PPEF1	1	121862317	121891752	2	1	39	12	0	0.00930876	0.053746095	4.049434786	1940	0	2	360	262	256	59	119	142	0.527852185	0.636311998	-0.161922939	9472	0	2	0	0	3	0	0	5	7	3	0	6	4	5	0.031325423	0.074858905	2.407896839	4615	0	2	29	24	41	7	36
SH3KBP1	1	121384414	121607316	1528	826	1577	712	475	0.124803874	0.323333169	0.431639041	4322	0	2	2765	3203	2513	409	527	761	3.36169E-12	4.03367E-11	-0.988795171	924	0	2	344	528	224	229	244	441	136	163	326	274	465	419	0.038207121	0.087634801	0.370411776	4809	0	2	1116	2286	1262	1019	770
CDKL5	1	121916979	122042524	25	27	23	13	9	0.960842942	0.98457614	-0.033853305	11602	0	2	39	52	32	8	10	28	0.801674478	0.860306353	-0.126800264	10949	0	2	11	3	17	5	2	9	2	1	2	2	9	7	0.369112078	0.506478537	-0.610853328	8162	0	2	5	25	0	6	5
RAI2	1	122146192	122179404	150	99	28	27	18	0.002957652	0.023022003	-1.438852109	1439	1	3	168	285	196	6	15	15	4.01173E-14	5.77637E-13	-2.838808814	770	1	3	293	95	160	56	77	115	10	4	23	18	24	30	7.07261E-10	1.8439E-08	-2.365918815	423	1	3	16	19	15	11	5
BEND2	1	122293080	122341376	53	30	67	58	78	0.001146047	0.011533956	1.72807379	1112	1	1	56	57	39	30	41	48	0.003140604	0.008799564	0.996257814	3957	0	2	28	48	19	9	7	28	33	22	25	25	54	31	0.000657534	0.003076491	1.141471667	2357	1	1	32	88	26	15	23
NHS	1	122342882	122596955	98	71	66	62	26	0.763702842	0.891437634	0.146459823	9996	0	2	28	28	16	1	4	0	0.01195578	0.028287183	-2.462380798	4686	1	3	19	27	76	36	45	9	6	6	16	8	38	12	0.047768673	0.104605427	-1.052151208	5038	0	2	14	43	24	13	9
SCML2	1	122068043	122137407	248	174	254	175	107	0.058545946	0.196939598	0.60190367	3329	0	2	296	183	185	87	148	154	0.041486937	0.082107403	0.548583554	5604	0	2	50	87	48	42	27	57	36	25	58	57	100	98	0.000272231	0.001460197	0.806459723	2056	0	2	74	253	69	116	41
REPS2	1	122667264	122761316	236	51	139	79	103	0.238981928	0.47817731	0.622307343	5600	0	2	32	10	19	27	21	32	0.001187026	0.003706155	1.746533836	3551	1	1	59	141	19	11	12	19	42	57	37	131	87	121	0.000483292	0.002372629	1.708783659	2246	1	1	17	70	7	23	4
SYAP1	1	122824940	122843874	1128	406	573	267	268	0.658413165	0.826040083	-0.149318967	9164	0	2	649	1118	692	163	243	273	0.013575437	0.031593382	-0.499431325	4764	0	2	307	586	187	203	188	284	127	103	138	163	281	290	0.737536343	0.821304522	-0.070367831	10393	0	2	247	554	192	305	204
TXLNG	1	122797861	122820108	2847	1716	1446	846	742	0.184140209	0.408336591	-0.300467196	5050	0	2	2078	3585	2494	311	299	557	5.2285E-11	5.56853E-10	-1.455329309	1041	1	3	1382	1348	845	493	300	835	294	252	465	438	577	420	0.056297123	0.119301436	-0.428004206	5209	0	2	1745	1675	1509	1052	969
CTPS2	1	122843946	122900763	139	24	99	61	59	0.134865482	0.338250843	0.87338949	4466	0	2	145	116	131	48	93	81	0.076515994	0.136894114	0.500099494	6204	0	2	73	71	30	15	12	29	53	52	26	64	86	84	0.000193529	0.001101257	1.40747064	1938	1	1	37	94	30	30	36
GRPR	1	123085895	123107333	18	61	3	0	4	0.004988313	0.033822093	-3.364720724	1652	1	3	31	50	38	8	10	10	0.165738672	0.259773994	-0.72314437	7120	0	2	2	7	8	6	2	3	0	3	1	2	1	4	0.367492925	0.505073776	-0.737027521	8149	0	2	1	1	2	0	0
ACE2	1	123308710	123331184	0	0	6	0	0	0.400728695	1	3.66940559	7063	0	2	0	5	1	0	0	0	0.555412158	1	-1.970192463	9629.5	0	2	0	0	0	1	0	0	0	0	0	0	0	0	0.971490546	1	0.111381724	11789	0	2	0	1	0	1	1
TMEM27	1	123277804	123301686	12	8	0	1	0	0.056087006	0.191592119	-3.844482286	3279	0	2	96	91	74	31	62	59	0.069409497	0.12617529	0.546294274	6106	0	2	6	7	1	2	5	1	0	0	2	0	0	1	0.058661285	0.12303143	-2.287866436	5263	0	2	5	27	3	25	12
PIGA	1	123457994	123467287	634	400	125	171	196	0.238569306	0.477693027	-0.577077172	5596	0	2	449	1220	714	139	213	250	0.026279131	0.055475386	-0.627471432	5252	0	2	142	254	86	119	122	236	66	89	184	98	100	100	0.82491305	0.886477526	0.059194248	10851	0	2	206	214	213	165	145
ASB11	1	123465418	123483669	1	1	0	0	1	0.880928515	1	-0.532424261	10904	0	2	1	2	1	0	0	0	0.656773574	1	-1.45667282	10196.5	0	2	3	5	1	0	3	4	0	0	0	1	0	1	0.097923367	0.182847764	-2.19896403	5918	0	2	0	0	6	1	1
ASB9	1	123496140	123510438	61	118	114	31	28	0.872178055	0.94645092	-0.095360834	10847	0	2	186	253	187	68	111	127	0.167893715	0.262322099	0.302698862	7144	0	2	8	20	28	19	37	16	34	5	11	14	30	88	0.135783392	0.235332271	0.845632999	6382	0	2	75	104	71	59	100
GEMIN8	1	124157186	124185246	812	253	218	38	37	0.001301095	0.012672668	-1.764865036	1150	1	3	726	505	576	189	227	332	0.833333792	0.883032759	0.047068882	11101	0	2	301	422	61	47	143	83	47	124	56	199	272	129	0.470160118	0.602138238	0.335085855	8795	0	2	273	506	287	315	246
AP1S2	1	123220525	123254525	927	476	316	211	347	0.567451778	0.768035304	-0.24016087	8433	0	2	816	1060	642	351	447	547	0.007106107	0.017983429	0.460199792	4381	0	2	545	280	245	68	111	239	97	80	181	163	99	98	0.363565076	0.500914266	-0.329571717	8127	0	2	294	455	293	246	225
ZRSR2	1	123253846	123275292	2767	1326	697	479	322	8.41947E-05	0.001444203	-1.12848209	653	1	3	2189	3130	2155	408	401	855	0.000115918	0.000462629	-0.83876606	2778	0	2	786	1144	322	327	432	862	151	161	232	286	309	142	0.000832968	0.003761659	-0.899455243	2442	0	2	918	1759	851	939	718
OFD1	1	124308397	124337711	785	346	503	205	126	0.494814321	0.716259397	-0.246207411	7834	0	2	224	250	222	42	41	59	0.000271723	0.000990985	-0.941140653	3040	0	2	220	370	149	215	152	180	52	72	100	108	200	92	0.027378879	0.067211749	-0.496007686	4493	0	2	137	246	92	131	60
GPM6B	1	124201057	124307982	113	238	163	24	95	0.694781164	0.849404476	-0.260314764	9498	0	2	70	80	68	36	50	67	0.005252482	0.013819237	0.81898984	4214	0	2	13	23	10	20	15	46	6	3	17	11	27	17	0.652952926	0.75735883	-0.191988593	9856	0	2	11	104	10	24	15
TRAPPC2	1	124337754	124343421	363	453	271	157	143	0.364982947	0.607717759	-0.326403053	6763	0	2	384	253	285	181	245	338	7.53996E-06	3.79462E-05	1.041352126	2203	1	1	97	113	72	66	100	224	152	38	208	45	216	93	0.065786414	0.13432578	0.674823296	5407	0	2	106	260	84	121	48
TCEANC	1	124357465	124367373	44	60	11	1	1	0.001347166	0.0129283	-3.091651492	1166	1	3	20	14	17	6	10	9	0.637413467	0.730817281	0.300269935	10091	0	2	12	12	6	13	40	10	7	8	2	2	14	4	0.16021389	0.267882694	-0.932308638	6620	0	2	17	1	5	5	15
RAB9A	1	124344117	124352679	573	388	278	144	209	0.405232723	0.644105538	-0.285554508	7102	0	2	693	762	626	261	372	478	0.004517136	0.0121204	0.425432872	4132	0	2	217	248	147	103	204	306	118	52	158	88	206	162	0.585721091	0.70376316	-0.129627074	9445	0	2	344	497	224	222	169
MOSPD2	1	123679400	123713845	519	457	400	160	220	0.732581488	0.871920651	-0.110290057	9795	0	2	586	873	542	237	313	369	0.183710932	0.282087234	0.241679661	7283	0	2	256	301	89	90	82	213	113	83	184	140	170	172	0.080602983	0.157433389	0.417213941	5655	0	2	270	378	178	184	157
FANCB	1	123713848	123729213	124	128	166	100	82	0.063373361	0.208226759	0.677936138	3409	0	2	63	65	33	53	57	68	5.14176E-06	2.68393E-05	1.529615327	2124	1	1	107	113	46	57	40	61	47	44	86	84	100	58	0.012233171	0.034895032	0.601834474	3866	0	2	37	69	18	15	27
PRPS2	1	124459860	124485273	60	39	38	34	23	0.608315484	0.795997867	0.268219104	8756	0	2	86	81	68	42	85	67	0.000411171	0.001439424	1.060946906	3167	1	1	6	33	2	1	1	7	18	1	12	11	34	10	0.030551101	0.073498592	1.526394305	4585	0	2	15	53	36	30	31
EGFL6	1	124845518	124907268	1	1	4	3	0	0.391628058	0.63126002	1.911218149	6993	0	2	5	5	2	6	2	2	0.26143102	0.372745976	1.264701723	7885	0	2	0	1	1	0	7	0	0	0	1	0	1	0	0.317395331	1	-1.857802482	7830	0	2	0	1	0	0	0
TMSB4X	1	124544419	124546074	16424	6074	8504	2633	4597	0.593928878	0.785523363	-0.204172352	8640	0	2	11024	14380	13238	4531	6468	8947	0.019511944	0.042908558	0.361726537	5041	0	2	2599	4056	1436	2291	1453	2690	885	564	2240	1961	1771	1734	0.693310187	0.787579805	-0.091179984	10088	0	2	8655	16330	7559	11501	6861
FRMPD4	1	124927948	125232328	7	9	22	11	17	0.021300546	0.097741668	1.893835588	2441	0	2	33	30	17	9	10	4	0.582316355	0.683269838	-0.359065034	9828	0	2	6	7	6	1	2	1	2	0	5	5	1	3	0.896279464	0.934016181	0.106933211	11260	0	2	21	47	14	29	22
MSL3	1	125359831	125384712	847	693	930	429	289	0.380673079	0.622543308	0.247504612	6888	0	2	1168	1637	1127	388	490	770	0.647857962	0.739199467	0.078700381	10149	0	2	400	356	356	364	242	417	196	187	275	246	345	328	0.462905905	0.594939518	0.122932391	8763	0	2	367	655	489	336	350
ARHGAP6	1	125422215	125726156	72	87	208	102	67	0.001007217	0.010475385	1.363032124	1076	1	1	98	73	96	72	101	84	1.94855E-05	9.08804E-05	1.297004522	2377	1	1	25	73	17	63	30	41	27	49	73	48	101	93	0.000516266	0.002500387	1.168367959	2277	1	1	12	50	7	21	19
CLCN4	1	126195714	126233549	9	18	18	17	22	0.094060868	0.270911746	1.373500423	3889	0	2	7	5	4	2	30	4	0.009895681	0.024021152	2.473628324	4567	1	1	10	0	2	6	0	1	0	2	1	4	3	3	0.99661769	0.997624877	-0.004492954	11945	0	2	2	2	0	0	1
MID1	1	125858498	126107977	214	209	260	101	163	0.171677978	0.390449752	0.529748736	4925	0	2	426	672	594	135	185	222	0.156034447	0.246893714	-0.301950869	7050	0	2	41	180	122	21	27	30	86	62	83	71	383	67	0.003135825	0.011286516	1.369822616	3064	1	1	21	48	49	22	39
WWC3	1	126236843	126334725	1843	970	1883	767	366	0.528221921	0.739484281	0.237477556	8128	0	2	3496	4017	3715	567	799	971	1.86447E-11	2.07336E-10	-0.932500672	997	0	2	883	1129	290	676	309	793	254	211	513	403	658	369	0.481446649	0.611892779	-0.167059509	8869	0	2	1102	3657	795	1717	1016
CLDN34	1	126359206	126372394	9	0	1	0	0	0.452276111	1	-2.524878071	7479	0	2	11	5	7	0	2	2	0.321862279	0.43882035	-1.284383629	8275	0	2	0	1	3	0	5	0	1	0	0	0	1	0	0.325861915	1	-1.761849237	7887	0	2	0	0	7	3	1
GPR143	1	126518231	126531997	2	0	4	0	1	0.598647939	1	1.504561432	8668.5	0	2	2	2	1	2	0	1	0.67262527	1	0.770860532	10271	0	2	14	0	2	0	1	3	0	0	0	2	2	0	0.250176853	0.378134095	-1.734399561	7355	0	2	0	0	0	0	2
SHROOM2	1	126382156	126504735	920	463	1496	578	309	0.012241988	0.065766191	0.927386084	2085	0	2	1580	3198	2677	207	329	319	1.37875E-13	1.906E-12	-1.774822288	802	1	3	496	350	448	416	327	486	85	63	372	348	500	219	0.381973777	0.519759726	-0.277789452	8239	0	2	246	563	200	289	367
ANOS1	1	127043958	127168215	117	69	18	25	6	0.015378067	0.077835393	-1.585014341	2213	0	2	99	67	66	16	16	10	0.022631913	0.048712875	-1.064654201	5151	1	3	113	24	77	28	2	30	3	2	5	16	27	18	0.019825691	0.051760824	-1.498239311	4224	0	2	67	63	31	17	10
PNPLA4	1	127493301	127513081	4	1	2	0	0	0.681848589	1	-1.244657641	9371	0	2	8	8	4	2	4	7	0.468372682	0.583794034	0.678844196	9126	0	2	8	1	3	1	2	1	0	0	0	2	0	0	0.099355531	0.1847371	-2.278505208	5942	0	2	1	3	0	7	1
PRKX	1	129430050	129485175	736	589	609	537	328	0.163141281	0.379117321	0.449660506	4820	0	2	645	769	642	335	584	498	5.79949E-06	2.98371E-05	0.810818397	2155	0	2	249	262	387	236	158	252	265	164	277	146	474	228	0.030075618	0.072552593	0.536199815	4572	0	2	423	447	326	309	194
MXRA5	1	129625902	129647637	51	100	46	35	17	0.414522566	0.653584918	-0.503924452	7165	0	2	89	169	128	14	19	29	0.000438657	0.001519808	-1.306521166	3200	1	3	86	61	13	25	4	48	7	12	208	42	80	132	0.009878598	0.029253808	1.537801598	3724	1	1	56	122	22	50	14
STS	1	127707645	127827226	1	2	0	0	1	0.710400115	1	-1.207207324	9612	0	2	13	28	9	3	7	12	0.854131184	0.898667181	0.13479017	11192	0	2	3	0	1	0	0	1	2	0	0	0	0	0	0.818044993	1	-0.490853598	10829	0	2	6	7	2	6	8
PUDP	1	127826521	127896240	173	214	61	42	35	0.003916973	0.02825971	-1.275373496	1552	1	3	229	125	157	38	97	73	0.99248446	0.995357323	0.003245685	11986	0	2	118	64	46	46	25	57	30	35	64	69	62	62	0.101801361	0.188316336	0.476336435	5973	0	2	107	171	33	113	65
GYG2	1	129814540	129833589	16	17	12	3	5	0.526690896	0.738501939	-0.600329492	8112	0	2	74	82	61	16	26	28	0.414171292	0.53134889	-0.292998275	8841	0	2	4	13	8	9	10	9	2	4	7	8	16	7	0.702856512	0.79467348	0.188030664	10141	0	2	13	23	9	3	17
XG	1	129834274	129858045	8	4	6	2	1	0.849332142	0.936489251	-0.272895409	10623	0	2	13	18	9	0	3	5	0.284275719	0.3981512	-1.064414058	8035	0	2	3	5	2	4	3	0	6	0	2	4	1	1	0.674982098	0.774256561	0.393140543	9972	0	2	1	2	4	2	3
TBL1X	1	126545072	126745184	2703	1595	1542	969	529	0.372473242	0.614262777	-0.253738154	6830	0	2	3445	2306	3068	1085	1611	1948	0.068748032	0.125260383	0.380941101	6091	0	2	310	615	188	256	202	360	165	115	279	215	456	325	0.198269155	0.31697771	0.239916847	6938	0	2	2306	5329	1313	2314	1479
ASMT	1	130327373	130334873	1	0	2	0	0	0.828430407	1	0.980672559	10474	0	2	0	4	0	0	0	1	0.912665138	1	-0.374173811	11512	0	2	15	0	1	1	1	0	4	0	2	0	4	6	0.777811003	0.85138459	0.345704202	10607	0	2	0	0	0	0	0
CD99	1	129862440	129887505	175	89	268	64	75	0.082081103	0.248618291	0.757808947	3698	0	2	1343	1840	1230	421	920	903	0.069054178	0.125673616	0.345313663	6098	0	2	75	139	15	26	287	176	55	60	193	117	89	222	0.530247325	0.655157637	0.421598431	9151	0	2	669	730	533	513	714
AKAP17A	1	130340806	130350924	548	357	296	105	149	0.129695369	0.33159503	-0.487598075	4381	0	2	1432	2272	1342	246	270	593	0.00029393	0.001064272	-0.866403559	3062	0	2	339	276	184	156	141	236	85	44	108	85	164	121	0.001011395	0.004431334	-0.582665625	2517	0	2	711	961	471	397	362
DHRSX	1	129980979	130145451	67	41	31	38	46	0.352335596	0.595609872	0.562443777	6659	0	2	61	53	51	27	43	56	0.005462705	0.014277466	0.924935291	4242	0	2	13	15	9	8	11	16	13	8	7	7	31	17	0.07292521	0.145270811	0.718995566	5544	0	2	27	78	17	24	13
ZBED1	1	129981059	129993306	442	284	323	237	106	0.725771042	0.867492063	0.125256387	9748	0	2	462	563	483	87	151	186	0.006939353	0.017605631	-0.514749672	4370	0	2	124	172	111	112	145	189	46	34	130	85	197	104	0.68720254	0.782818883	-0.098601712	10052	0	2	94	265	84	180	106
ASMTL	1	130423729	130450202	204	114	137	88	150	0.150290821	0.360972305	0.660940491	4663	0	2	254	224	207	63	108	142	0.447340133	0.56475291	0.17580519	8996	0	2	90	37	92	65	21	48	72	83	61	106	139	149	8.73057E-05	0.000553974	1.361802354	1738	1	1	65	72	40	69	50
SHOX	1	131032586	131040414	15	7	2	1	0	0.106219339	0.291966868	-2.693863905	4074	0	2	7	17	5	1	3	6	0.819460977	0.873005078	-0.228206849	11040	0	2	9	1	1	0	7	2	1	0	0	0	1	0	0.051070702	0.110224401	-2.7338685	5113	0	2	33	12	3	13	18
PPP2R3B	1	131249681	131299891	365	444	223	132	163	0.308681045	0.55180743	-0.399457428	6285	0	2	633	936	610	194	277	355	0.757003609	0.828061394	-0.054983953	10691	0	2	149	142	132	55	65	151	44	52	71	49	85	77	0.244386491	0.371788415	-0.258139595	7308	0	2	220	403	187	142	132
GTPBP6	1	131359527	131370446	140	53	95	26	42	0.975908139	0.990678545	0.015283263	11716	0	2	91	86	86	28	41	58	0.393547607	0.511321333	0.262939092	8717	0	2	42	72	18	13	26	16	28	40	52	60	111	69	4.91655E-06	4.68525E-05	1.538474763	1157	1	1	36	62	22	9	30
PLCXD1	1	131370554	131388802	55	84	236	41	133	0.005616615	0.036898363	1.65932047	1705	1	1	342	532	539	368	603	720	3.22927E-13	4.26225E-12	1.571212297	840	1	1	37	67	75	29	13	39	144	38	95	94	127	194	6.73334E-09	1.40526E-07	2.030170664	528	1	1	38	403	49	89	28
SLC25A6	1	130453454	130456984	9497	6673	10569	5893	8245	0.002556587	0.020830075	0.94470264	1374	0	2	11290	16778	12970	9296	11456	13129	1.08031E-11	1.22719E-10	1.092217473	976	1	1	2164	4989	1778	2189	1746	3235	4155	2241	4480	3463	10685	5619	8.20429E-13	3.89987E-11	1.461320942	232	1	1	5161	9916	4781	5435	3863
SLC9A7	1	131536017	131606965	314	176	203	109	141	0.525351451	0.7381619	0.22058689	8097	0	2	96	166	138	40	47	55	0.66366764	0.751745313	-0.133599026	10233	0	2	280	131	116	161	100	120	51	47	78	69	120	110	0.101486551	0.187815688	-0.423019129	5971	0	2	133	91	77	77	57
CHST7	1	131622975	131624723	94	55	73	20	22	0.659858448	0.826817806	-0.222720119	9175	0	2	9	9	12	2	4	4	0.757916652	0.828690686	-0.278894925	10696	0	2	10	87	17	223	50	49	14	19	42	14	50	15	0.058478173	0.122752044	-1.141185203	5258	0	2	5	33	16	13	16
RP2	1	131504404	131522593	380	232	81	90	70	0.023948685	0.106195257	-0.942546242	2526	0	2	184	231	203	58	76	106	0.882890355	0.91924846	-0.034261262	11345	0	2	535	183	284	239	87	221	77	42	64	102	171	97	0.004099352	0.014122977	-0.941778841	3201	0	2	112	180	78	61	61
NIPA2	1	131746786	131757836	769	532	393	204	256	0.289930091	0.53483316	-0.314467712	6080	0	2	423	592	370	260	346	397	4.89215E-07	3.01832E-06	0.899181859	1797	0	2	238	357	213	181	158	261	106	104	154	90	251	172	0.421517636	0.556839541	-0.120643362	8506	0	2	202	348	237	185	175
NIPA1	1	131761288	131775936	243	243	116	80	39	0.032313812	0.131521444	-0.864669127	2752	0	2	309	442	266	154	237	234	0.001095248	0.003453645	0.661690677	3516	0	2	84	114	81	71	32	75	13	8	20	43	98	62	0.190363717	0.306964625	-0.477943512	6875	0	2	146	258	66	72	34
JADE3	1	131435815	131498508	654	482	898	392	368	0.002235727	0.018814705	0.743614295	1331	0	2	403	455	382	168	235	254	0.012154784	0.02867236	0.431980537	4700	0	2	347	468	292	215	115	314	137	98	272	199	464	340	0.116084576	0.208261056	0.312740289	6161	0	2	398	636	194	212	120
OCA2	1	131924918	132106250	0	3	1	0	0	0.715945963	1	-1.495764799	9654	0	2	0	0	3	4	0	4	0.13875258	0.22346744	2.752289196	6919	0	2	0	1	0	0	0	0	0	0	0	0	2	0	0.745774871	1	1.00980588	10442	0	2	0	1	0	2	0
TUBGCP5	1	131653600	131676362	388	369	750	208	236	0.042266774	0.15770491	0.733121487	3002	0	2	376	268	217	98	202	209	0.031969554	0.065650388	0.551402467	5400	0	2	302	268	77	120	68	166	114	91	191	143	247	217	0.0136224	0.038022879	0.62299976	3950	0	2	169	349	74	144	144
CYFIP1	1	131681531	131745200	2570	1227	1457	890	631	0.853917877	0.938346003	-0.049575485	10664	0	2	3559	4225	3736	1439	2155	2209	0.011064672	0.026466888	0.356079089	4635	0	2	566	1356	517	815	463	765	422	332	646	485	949	648	0.288175321	0.420403895	0.197758046	7638	0	2	1107	3130	1038	1693	1090
GABRG3	1	132397254	132561457	66	57	7	4	7	0.000599177	0.00705718	-2.480116386	951	1	3	6	9	3	0	2	2	0.524207819	0.632965812	-0.877142295	9456	0	2	65	31	29	21	19	38	16	7	24	9	13	6	0.0478355	0.104689402	-0.804709753	5041	0	2	36	9	18	12	14
GABRB3	1	132652414	132762481	1	5	3	1	1	0.876441553	0.948362018	-0.294263138	10875	0	2	10	20	15	4	14	6	0.541202344	0.648471889	0.438019214	9544	0	2	3	2	2	1	0	0	1	0	1	0	0	1	0.623114062	1	-0.726683492	9674	0	2	8	2	2	3	2
ATP10A	1	132986276	133096993	194	45	103	50	63	0.619999587	0.80303138	0.26226789	8858	0	2	339	213	251	68	76	103	0.187818838	0.286824719	-0.367225583	7326	0	2	101	102	71	34	49	87	51	33	69	48	53	78	0.381281886	0.519108227	0.210479293	8236	0	2	48	103	62	78	73
GABRA5	1	132566478	132622426	8	4	7	1	0	0.7131694	0.860423396	-0.64686338	9635	0	2	181	337	163	7	41	33	1.46836E-05	6.987E-05	-1.7659437	2330	1	3	18	0	7	6	6	9	0	0	1	1	0	0	0.001137025	0.004882833	-3.84563143	2568	1	3	22	12	14	3	6
VWA3B	1	133283020	133351907	18	10	4	1	3	0.208844351	0.441121172	-1.517029639	5304	0	2	3	1	5	0	5	5	0.330366639	0.448100676	1.305178215	8325	0	2	11	3	7	3	0	5	0	2	2	0	0	3	0.184193179	0.299198951	-1.383528301	6822	0	2	4	0	0	0	0
CNGA3	1	133234442	133268781	1	11	5	5	17	0.263408888	0.505732423	1.493416016	5840	0	2	8	2	10	5	6	23	0.022015561	0.04760806	1.948513648	5127	1	1	1	3	3	0	0	8	1	4	2	7	0	6	0.209931336	0.331610248	1.270698987	7026	0	2	4	13	1	2	0
TMEM131	1	133387875	133479419	5371	3506	4193	2287	854	0.750229767	0.883429649	-0.120472099	9898	0	2	6897	7429	5918	250	317	552	6.86488E-63	7.53573E-61	-2.864761781	101	1	3	2468	2983	1214	1406	748	2090	227	244	715	614	1354	646	5.26645E-05	0.000352204	-1.010697318	1649	1	3	2521	4847	2050	2546	1745
UBE3A	1	133181025	133230538	4426	3188	2383	1228	1407	0.191237323	0.417786767	-0.326986266	5126	0	2	3193	5047	3001	960	1364	1539	0.298489818	0.413514509	-0.17631628	8131	0	2	861	955	697	623	498	1233	382	342	629	350	786	653	0.66487788	0.767054426	-0.064221729	9914	0	2	2057	3511	2002	1798	1479
KIAA1211L	1	133706423	133769595	80	126	57	35	13	0.126132486	0.325682337	-0.897551806	4338	0	2	1	2	6	1	1	2	0.949665668	1	0.097032182	11803	0	2	3	17	17	25	8	71	15	9	12	15	20	12	0.823178345	0.884882619	-0.123214772	10847	0	2	0	0	3	1	2
TSGA10	1	133773168	133800170	3	0	1	5	0	0.512290534	0.727538575	1.652214754	8012	0	2	9	5	3	1	4	1	0.90442164	0.934774189	-0.148196891	11472	0	2	0	2	1	2	0	1	0	0	0	4	1	0	0.806338878	1	0.395711914	10772	0	2	0	0	0	1	0
UNC50	1	133610602	133628682	122	64	123	49	48	0.231564884	0.470818826	0.471272208	5511	0	2	226	193	142	49	132	98	0.293413616	0.408421439	0.312576443	8090	0	2	71	55	60	29	22	61	50	26	38	30	44	43	0.310995742	0.445526246	0.294553082	7790	0	2	53	110	26	100	21
MGAT4A	1	133618518	133693798	332	428	277	144	150	0.527071796	0.738612684	-0.233749925	8120	0	2	130	158	124	21	33	37	0.004738864	0.012638871	-0.841020367	4157	0	2	162	322	296	87	54	384	173	99	123	116	89	123	0.935186942	0.958034519	-0.03089246	11521	0	2	122	280	102	93	39
INPP4A	1	133488997	133602459	421	312	196	129	89	0.056793581	0.192771183	-0.57183908	3300	0	2	182	166	169	61	64	82	0.904078384	0.93450653	0.03128655	11471	0	2	53	68	53	94	35	90	35	35	49	50	63	52	0.720528905	0.808834768	0.097799889	10232	0	2	58	136	58	100	48
LIPT1	1	133803247	133805114	459	284	140	128	108	0.095523462	0.273926854	-0.608481925	3906	0	2	710	893	743	251	379	491	0.101602922	0.173063696	0.258475143	6525	0	2	40	131	158	85	37	224	148	35	63	55	92	71	0.690208913	0.785039391	0.170875361	10071	0	2	181	408	226	121	165
MITD1	1	133809545	133813641	555	597	295	181	120	0.020086158	0.093548882	-0.771323923	2405	0	2	337	453	313	119	246	221	0.044380686	0.08675047	0.423046971	5674	0	2	34	198	180	192	143	289	201	34	165	79	146	192	0.660754456	0.763924482	0.186331444	9892	0	2	103	153	121	84	79
MRPL30	1	133813715	133816121	756	359	484	302	153	0.959258259	0.984300148	0.017414467	11587	0	2	403	389	360	163	304	415	8.18479E-06	4.08392E-05	0.903831446	2222	0	2	77	457	228	155	149	222	285	100	248	172	251	345	0.017436131	0.046637316	0.754897429	4123	0	2	120	334	139	168	160
EIF5B	1	133860170	133890836	4106	2721	6290	3765	280	0.541089552	0.748887195	0.687288122	8226	0	2	7399	7453	6139	74	84	137	2.7867E-169	4.4137E-166	-4.821512539	7	1	3	3538	4797	3334	2454	2095	3789	86	46	295	230	739	347	1.04511E-23	3.84182E-21	-3.162992457	30	1	3	3677	5884	2866	3050	2386
TXNDC9	1	133848479	133859413	1539	916	528	383	358	0.037551924	0.145593319	-0.602926982	2889	0	2	1141	1301	1099	368	501	767	0.206773945	0.30960367	0.201578056	7484	0	2	282	437	493	236	225	408	246	129	290	174	513	323	0.354937683	0.492049373	0.194965122	8072	0	2	495	756	276	317	273
REV1	1	133893036	133946437	149	126	200	83	58	0.233555349	0.473151287	0.442196463	5531	0	2	557	806	642	87	87	143	1.73963E-09	1.52469E-08	-1.313108392	1265	1	3	136	112	57	45	38	107	19	8	38	21	49	36	0.000523936	0.002530018	-0.980172185	2283	0	2	161	200	135	154	163
AFF3	1	133963506	134294207	13	6	9	3	1	0.733661454	0.872357554	-0.424866355	9803	0	2	14	45	29	8	8	8	0.458897684	0.5748925	-0.473082558	9073	0	2	3	8	2	3	4	2	0	0	0	1	0	0	0.00804611	0.024716575	-3.206820122	3590	1	3	6	5	22	11	8
PDCL3	1	134464297	134469962	1441	940	725	443	375	0.146801682	0.355376192	-0.344268997	4627	0	2	1494	1444	1103	339	485	695	0.582819292	0.683707278	-0.091181264	9831	0	2	669	1151	370	674	268	500	189	227	419	260	520	309	0.173843625	0.285885401	-0.314539069	6733	0	2	250	957	313	554	340
CHST10	1	134407601	134425901	240	128	163	51	61	0.566102308	0.767200478	-0.219395344	8423	0	2	233	260	171	94	82	141	0.235336465	0.343041729	0.29980034	7706	0	2	134	196	127	88	53	97	49	44	72	67	88	57	0.253421027	0.381532708	-0.248157474	7384	0	2	62	257	54	109	29
NPAS2	1	134570729	134668759	6	4	1	0	2	0.5015342	0.720215971	-1.328158702	7900	0	2	2	3	1	1	0	3	0.671966901	1	0.731683884	10265	0	2	2	2	8	3	4	6	2	0	0	2	0	4	0.249869662	0.377836642	-1.11393259	7352	0	2	3	2	1	4	8
TBC1D8	1	134677023	134727147	207	190	118	68	78	0.380006312	0.622106212	-0.327051494	6882	0	2	270	263	206	52	76	110	0.176950154	0.273733272	-0.313880085	7220	0	2	77	164	53	35	34	90	10	14	26	26	29	27	0.000231639	0.001282389	-1.112027475	1992	1	3	127	267	145	112	106
RPL31	1	134671447	134676808	2015	1266	2572	1334	1186	2.26107E-05	0.000515809	0.888911045	491	0	2	1231	1444	1294	794	987	1422	1.22993E-11	1.39146E-10	1.021198839	980	1	1	559	1214	644	765	657	799	653	429	888	620	1249	882	0.001621205	0.006544162	0.553047241	2732	0	2	371	978	534	678	610
CREG2	1	134786592	134805381	3	2	4	2	0	0.866824004	0.944347699	0.338621938	10799	0	2	30	26	26	26	22	34	0.001491516	0.004556747	1.359848901	3629	1	1	0	3	0	0	1	0	2	0	0	1	4	1	0.304447648	1	1.600515086	7746	0	2	6	34	8	23	1
CNOT11	1	134748684	134759226	1425	784	804	443	430	0.699049169	0.851289915	-0.096716507	9535	0	2	1659	2075	1497	639	947	1140	0.002788132	0.007934297	0.399584261	3896	0	2	541	530	464	322	282	548	264	234	440	293	543	388	0.043892833	0.097806421	0.255333555	4950	0	2	531	1235	802	651	687
RNF149	1	134760864	134784121	704	525	403	252	218	0.397714109	0.637672425	-0.223018936	7032	0	2	791	894	672	325	351	482	0.047295407	0.091624005	0.336098458	5726	0	2	257	394	218	166	192	338	111	96	189	103	267	160	0.207541009	0.328750683	-0.198610013	7005	0	2	362	582	387	266	209
MFSD9	1	135336069	135347224	470	360	169	114	150	0.113860025	0.306352665	-0.592870536	4163	0	2	126	267	178	83	106	140	0.041248269	0.081707979	0.56023122	5599	0	2	65	193	120	61	95	182	63	58	71	42	118	153	0.812555793	0.876796994	0.069583987	10799	0	2	37	101	72	51	52
MAP4K4	1	134881017	135033361	3927	2605	5118	2787	621	0.317957016	0.560238562	0.496024647	6377	0	2	8433	6251	5986	222	262	423	3.03091E-56	2.94769E-54	-3.192248252	114	1	3	2975	4882	1678	1334	1161	3403	202	206	524	690	1132	783	1.76202E-08	3.2332E-07	-1.567760818	601	1	3	4960	12197	4497	4979	3114
POU3F3	1	136262886	136266086	5	10	1	0	0	0.096560832	0.275000732	-3.643602198	3933	0	2	3	11	12	1	1	0	0.129158891	0.211020429	-2.284905032	6817	0	2	3	8	2	2	11	12	0	0	0	0	4	2	0.02333433	0.059148183	-2.379946499	4351	0	2	9	33	6	6	13
TGFBRAP1	1	136391851	136425553	132	74	201	106	111	8.86867E-05	0.001507404	1.314551555	659	1	1	146	208	123	18	28	29	3.99743E-05	0.000175315	-1.311576036	2528	1	3	72	77	48	47	19	39	42	50	79	74	114	94	4.99296E-07	6.32174E-06	1.170552035	871	1	1	51	65	45	49	33
MRPS9	1	136339082	136370991	1869	919	920	431	555	0.452430389	0.683988769	-0.225271519	7484	0	2	1118	1113	953	249	475	566	0.999827653	0.999917841	-3.7422E-05	12019	0	2	488	943	470	384	316	678	316	205	489	297	613	564	0.229322326	0.355097766	0.177882269	7174	0	2	286	671	293	386	299
NCK2	1	136578810	136660607	801	1081	529	256	306	0.098669822	0.279161576	-0.610034737	3959	0	2	1325	1427	957	318	399	692	0.693359574	0.777199232	-0.075358157	10361	0	2	193	247	118	127	74	167	71	53	154	108	122	91	0.964121811	0.977236703	-0.00930449	11662	0	2	767	1565	452	668	404
FHL2	1	136439347	136481079	4	3	7	1	8	0.269911478	0.513900809	1.529715693	5889	0	2	17	7	4	5	14	25	0.009466365	0.023081941	1.898028154	4547	1	1	1	1	2	2	0	2	0	1	2	0	1	1	0.901359217	0.936869882	-0.152365614	11292	0	2	0	9	0	2	0
UXS1	1	136727249	136782459	725	540	371	193	212	0.10560407	0.290774628	-0.442443642	4068	0	2	381	691	456	117	212	221	0.553979479	0.659575868	-0.133653317	9617	0	2	174	271	158	115	124	225	90	54	206	69	242	128	0.74368492	0.825833984	0.069895481	10425	0	2	281	383	214	227	260
ST6GAL2	1	136948851	137123646	34	92	115	76	53	0.075228342	0.234186292	1.051249423	3598	0	2	169	266	164	147	256	219	5.71308E-10	5.38613E-09	1.417774858	1176	1	1	8	65	10	4	18	11	24	13	49	11	62	70	0.002729792	0.01002803	1.545094908	3002	1	1	13	121	10	20	9
SLC5A7	1	137342522	137368789	0	5	1	0	1	0.634908645	0.813127342	-1.34940665	8964	0	2	1	1	4	3	4	3	0.100019248	0.170996669	2.06571217	6501	0	2	0	5	0	3	7	0	0	0	0	1	1	1	0.203156795	0.323338596	-1.968098564	6972	0	2	1	1	0	2	1
GCC2	1	137478978	137507779	789	293	375	185	42	0.221765754	0.457542496	-0.674713078	5431	0	2	629	702	508	26	42	54	1.96428E-30	7.30806E-29	-2.581924416	298	1	3	212	428	281	207	125	314	16	19	72	23	188	100	1.58291E-05	0.000126039	-1.543352182	1385	1	3	198	465	146	225	133
EDAR	1	137821535	137894512	5	1	0	0	1	0.504844998	1	-1.944891569	7932	0	2	3	5	9	0	5	0	0.748147911	0.821096406	-0.488515912	10653	0	2	4	3	1	1	1	1	0	1	0	1	2	0	0.480552486	0.611461038	-0.864969256	8858	0	2	0	0	1	0	0
SEPT10	1	138171323	138198192	73	63	77	32	22	0.866259777	0.944148502	0.079910478	10794	0	2	124	133	107	39	67	79	0.182868662	0.281045863	0.347485043	7277	0	2	48	27	38	24	15	66	18	21	29	17	48	48	0.383444545	0.521023465	0.282508828	8252	0	2	45	112	17	49	14
SH3RF3	1	137927596	138156476	96	52	24	9	7	0.004346409	0.030446606	-1.687503898	1599	1	3	89	85	52	2	3	3	1.6309E-07	1.08992E-06	-3.468937375	1659	1	3	294	60	87	43	53	77	7	4	15	8	8	6	1.17043E-10	3.46974E-09	-3.066210278	372	1	3	30	8	16	5	4
CHAMP1	1	138242769	138253534	5005	3264	2907	1755	1374	0.393413562	0.632863923	-0.185302723	7006	0	2	4271	5814	4289	623	991	1171	2.10023E-13	2.82588E-12	-1.034508389	824	1	3	2721	2870	2186	1598	1583	2642	594	714	1553	1098	1910	1330	0.005224365	0.01726286	-0.386787751	3337	0	2	1215	2445	1398	1461	1068
UPF3A	1	138258478	138281841	14	7	12	7	3	0.765740151	0.892358794	0.297574888	10013	0	2	25	30	25	11	10	16	0.641815046	0.734269261	0.240909399	10116	0	2	2	1	4	3	1	1	0	0	1	0	1	0	0.143049646	0.245342379	-1.96102531	6451	0	2	6	7	12	12	13
CDC16	1	138283639	138303660	1551	1207	974	378	680	0.637701207	0.81456413	-0.166917979	8987	0	2	1244	708	935	580	778	934	3.05308E-05	0.00013649	0.988219815	2480	0	2	609	771	308	350	267	662	380	256	480	271	563	401	0.097106629	0.181630242	0.310395797	5908	0	2	588	1125	422	497	364
RASA3	1	138347995	138478858	135	99	345	195	316	3.44129E-08	2.19011E-06	2.224544452	176	1	1	320	164	121	149	159	204	0.000700563	0.002308214	1.124469945	3365	1	1	187	160	72	69	60	93	109	79	245	104	211	141	1.00154E-05	8.48313E-05	1.060152422	1302	1	1	142	355	65	114	45
GAS6	1	138512503	138549866	560	573	128	52	53	5.54065E-10	5.35007E-08	-2.132056721	116	1	3	287	268	202	35	91	86	0.051873066	0.09907264	-0.52794921	5808	0	2	148	433	54	130	75	239	14	7	71	24	18	47	7.65001E-06	6.82007E-05	-1.940852435	1237	1	3	77	138	43	184	73
TMCO3	1	138695872	138727922	45	39	54	40	26	0.124293541	0.322345903	0.766721796	4319	0	2	113	131	76	56	84	93	0.000749656	0.002453197	0.895643766	3388	0	2	24	24	14	11	4	25	9	12	17	6	23	15	0.427617022	0.562471436	0.302820406	8544	0	2	45	92	35	30	37
TFDP1	1	138648960	138690364	5355	2947	2742	1738	2008	0.97444311	0.990189767	0.009473749	11703	0	2	2893	3004	2670	1150	1720	1907	0.000153709	0.00059503	0.493273649	2864	0	2	806	1266	690	491	419	826	341	270	1022	351	794	648	0.411641124	0.547266825	0.16228393	8447	0	2	2570	3220	1936	1687	1461
DCUN1D2	1	138728029	138749323	77	68	76	36	18	0.947822951	0.979332305	-0.032613446	11491	0	2	148	165	97	75	98	144	0.000102177	0.000413896	0.969405263	2737	0	2	68	53	45	26	20	37	15	13	15	21	21	5	0.035887558	0.083589485	-0.787854474	4735	0	2	97	147	36	47	38
ADPRHL1	1	138749446	138785559	0	2	5	3	0	0.446638893	0.679636223	1.841781536	7434	0	2	9	6	3	3	1	5	0.743521728	0.817838172	0.356860411	10627	0	2	4	0	5	0	0	1	4	2	0	3	0	1	0.498340589	0.626862098	0.902199807	8975	0	2	3	6	1	3	0
GRTP1	1	138803157	138831233	211	211	77	18	49	0.008273539	0.049293571	-1.36174744	1880	1	3	124	253	146	57	74	101	0.519038053	0.629327963	0.184587497	9414	0	2	181	78	115	50	40	93	25	10	25	26	25	49	0.000554101	0.002646739	-1.207236253	2308	1	3	37	57	37	46	33
TMEM255B	1	138554071	138617320	2	2	2	3	5	0.259818312	0.50262952	1.785132461	5794	0	2	3	2	7	2	2	11	0.175639496	0.272274837	1.49574073	7205	0	2	0	0	0	0	0	1	1	0	1	0	0	0	0.700198365	1	1.10903931	10122	0	2	0	0	0	0	0
LAMP1	1	138832127	138850358	3121	1652	5055	2294	1955	3.66921E-07	1.61807E-05	1.201115707	254	1	1	2532	3511	2866	1519	1467	2336	0.000913226	0.002933063	0.616389836	3452	0	2	1122	2330	1500	1356	1349	1941	1529	1284	1908	1884	3121	2106	3.77565E-07	4.951E-06	0.860243815	841	0	2	911	2015	1196	1373	1259
CUL4A	1	138854759	138890354	285	207	343	172	130	0.034165379	0.13647875	0.595789983	2804	0	2	182	183	153	39	70	89	0.764932493	0.834232397	-0.075042559	10729	0	2	81	196	113	88	87	105	61	42	100	66	102	108	0.702743395	0.79467348	0.077874441	10138	0	2	37	160	69	83	61
PROZ	1	138904390	138912205	0	0	11	0	1	0.098770103	0.279241858	4.805786347	3960	0	2	0	1	0	1	4	0	0.115817012	1	3.61127037	6683	0	2	0	0	1	0	0	0	1	2	0	0	1	1	0.177342642	1	2.460551712	6765	0	2	0	0	0	2	3
F10	1	138924423	138937019	17	5	3	4	4	0.684503098	0.843745923	-0.489043444	9388	0	2	52	76	56	43	49	60	0.000487476	0.001670162	1.088397402	3236	1	1	8	3	1	3	0	1	2	2	5	3	1	0	0.648226245	0.753740767	0.444701579	9831	0	2	6	18	13	11	11
PCID2	1	138891003	138903905	2975	1929	1090	615	867	0.070568185	0.224236662	-0.583890511	3525	0	2	1949	2144	1952	1069	1482	1698	6.0284E-10	5.645E-09	0.832600748	1184	0	2	756	1123	605	731	468	830	531	373	900	480	867	828	0.00669885	0.021228426	0.386667071	3480	0	2	834	1572	768	773	622
MCF2L	1	138951175	139099745	47	38	16	16	17	0.511058179	0.726680711	-0.428586724	8002	0	2	10	25	11	4	3	7	0.667712091	0.755400404	-0.343219255	10248	0	2	42	13	14	6	6	9	3	2	7	11	20	15	0.785884357	0.857397317	-0.148643603	10651	0	2	9	2	2	4	1
TUBGCP3	1	139263826	139314282	1563	1044	754	390	388	0.030017987	0.125225874	-0.504927826	2685	0	2	1333	1026	919	509	624	776	0.002816596	0.008005025	0.566671267	3901	0	2	435	626	456	339	227	446	193	136	298	199	375	351	0.289087261	0.421144337	-0.142048059	7648	0	2	599	1004	412	519	381
ATP11A	1	139109140	139231492	314	216	437	232	125	0.019233147	0.090830458	0.766511706	2371	0	2	457	547	567	271	251	442	0.004639465	0.012406598	0.633560679	4146	0	2	119	156	202	67	43	57	40	36	130	72	161	73	0.638700627	0.746301177	0.158712188	9777	0	2	341	370	191	260	158
IRS2	1	139954309	139998484	204	159	133	62	64	0.430310439	0.66637733	-0.265652478	7294	0	2	320	722	513	37	72	87	1.48547E-08	1.14212E-07	-1.666848972	1442	1	3	61	127	86	55	56	95	14	18	81	24	62	56	0.142488845	0.244570736	-0.426340896	6446	0	2	91	173	114	99	140
MYO16	1	139372815	139739613	67	94	84	69	50	0.25225637	0.493556433	0.559170955	5727	0	2	252	297	153	38	56	63	0.003931174	0.010719361	-0.800734687	4066	0	2	10	49	12	6	11	15	17	4	20	4	52	46	0.062218589	0.128453361	0.975654451	5347	0	2	83	112	88	77	93
COL4A1	1	140137041	140249110	247	136	699	656	196	2.58322E-07	1.20061E-05	2.309029299	241	1	1	171	198	254	33	49	54	0.003669003	0.010088848	-0.876920402	4032	0	2	62	85	44	55	39	99	38	51	247	282	228	185	3.41028E-08	5.89475E-07	1.945870679	638	1	1	114	114	76	126	36
COL4A2	1	140249171	140391078	42	8	183	147	55	2.02185E-08	1.37253E-06	3.3119591	165	1	1	124	117	209	31	48	40	0.108849589	0.182961703	-0.597949677	6615	0	2	15	25	8	10	5	26	13	2	36	68	79	47	8.37431E-05	0.000533518	1.983364552	1731	1	1	49	36	12	50	14
RAB20	1	140394683	140418449	293	74	357	255	120	0.004143237	0.029391006	1.357419915	1579	1	1	418	632	550	226	199	502	0.053751019	0.101991708	0.522071115	5846	0	2	183	297	189	135	61	205	185	148	176	198	283	153	0.000941304	0.004177668	0.791683036	2484	0	2	644	229	481	418	271
LIMS1	1	137514680	137578645	272	206	173	107	181	0.459419444	0.690639805	0.320828843	7526	0	2	149	102	90	55	109	78	0.00729222	0.018349715	0.847945693	4406	0	2	117	173	66	86	83	188	101	97	112	118	217	172	0.00014945	0.000878539	0.798825855	1876	0	2	46	114	42	72	56
ING1	1	140546080	140550989	464	323	409	231	178	0.250108476	0.490968285	0.296468253	5709	0	2	350	445	351	129	157	226	0.346028081	0.464850761	0.17729752	8412	0	2	352	266	252	245	222	403	149	96	125	111	197	136	0.018186983	0.048317526	-0.505232296	4151	0	2	430	468	255	305	305
ANKRD10	1	140577897	140612182	400	293	108	60	72	0.000261559	0.003634887	-1.24183068	806	1	3	60	65	95	11	20	27	0.135181573	0.219052631	-0.641119391	6875	0	2	168	116	59	52	39	83	22	16	18	9	60	30	0.000574422	0.002728132	-1.178265953	2322	1	3	170	119	58	86	63
CARS2	1	140506973	140546054	196	116	207	130	85	0.031569342	0.129574277	0.701182036	2729	0	2	249	257	246	122	124	196	0.009009121	0.022103147	0.573862668	4519	0	2	71	124	127	82	33	185	69	73	121	59	167	98	0.071929005	0.14349368	0.508837147	5536	0	2	131	185	117	149	91
ARHGEF7	1	140644716	140752733	648	487	489	324	229	0.620841141	0.803320205	0.132996979	8867	0	2	885	985	862	204	222	299	0.001213936	0.003784846	-0.56037721	3556	0	2	372	340	191	188	163	267	106	50	194	145	258	222	0.509156153	0.636341473	-0.129248888	9039	0	2	317	380	290	214	212
LIG4	1	141655420	141659430	117	56	115	96	64	0.013239092	0.069489724	1.024367085	2134	0	2	155	190	132	57	78	80	0.387057772	0.50512389	0.212130364	8674	0	2	113	60	51	32	28	46	45	36	71	48	109	65	0.005972634	0.01933261	0.742706916	3407	0	2	56	76	27	44	22
ABHD13	1	141644839	141655299	1118	709	577	238	335	0.184285047	0.408336591	-0.396610478	5055	0	2	1126	1744	1075	521	599	823	0.056465947	0.106180114	0.34578751	5900	0	2	427	422	299	215	137	234	205	154	341	241	413	316	0.002739696	0.010061061	0.531122658	3003	0	2	415	517	413	330	338
FAM155A	1	141803233	142262634	4	11	28	0	1	0.753083625	0.885287956	0.516584782	9924	0	2	15	6	7	5	2	5	0.863837692	0.905832639	0.159159971	11238	0	2	1	3	0	7	0	0	0	0	0	0	1	15	0.657081898	0.760367174	0.752245675	9881	0	2	3	9	1	9	3
EFNB2	1	142513095	142554063	1967	1165	1487	585	798	0.627059646	0.807910015	0.137956699	8908	0	2	383	403	449	117	56	162	0.122501684	0.201899237	-0.518741506	6756	0	2	118	540	413	458	387	453	169	101	439	244	400	489	0.890858515	0.929899451	0.045349038	11240	0	2	85	316	199	210	159
ARGLU1	1	142495231	142505858	1958	1172	1084	464	329	0.040349637	0.152816526	-0.556156952	2957	0	2	2569	2401	2199	363	435	573	3.7947E-11	4.12065E-10	-1.044318529	1021	1	3	301	355	245	213	257	279	80	65	124	88	197	137	3.08832E-06	3.099E-05	-0.752598112	1099	0	2	1464	1449	988	1002	960
ERCC5	1	144193571	144209371	367	143	213	148	52	0.958776632	0.984259651	-0.023852624	11582	0	2	257	249	167	22	29	44	3.6855E-07	2.31508E-06	-1.490479373	1765	1	3	159	272	183	96	125	299	35	32	38	22	83	83	1.33328E-07	1.96832E-06	-1.392531568	747	1	3	40	83	22	52	34
TEX30	1	144242941	144249023	40	26	25	20	9	0.971174784	0.988714629	-0.023322833	11670	0	2	162	152	140	56	69	111	0.137447659	0.222009923	0.375591783	6897	0	2	15	38	7	19	11	9	9	5	17	6	42	25	0.262103304	0.391186255	0.512653204	7456	0	2	53	87	74	51	49
BIVM	1	144209953	144226593	1659	988	854	545	440	0.352487694	0.595687185	-0.227074217	6661	0	2	1374	1969	1449	470	583	731	0.67013841	0.757372533	-0.067782863	10261	0	2	572	924	431	332	341	653	247	170	449	218	599	399	0.586454588	0.704512113	-0.087040807	9448	0	2	482	1186	464	499	451
KDELC1	1	144230527	144241407	2044	1017	2312	1244	1016	0.000443693	0.005534307	0.862357781	898	0	2	1673	1921	1396	688	913	1109	0.000511425	0.001741988	0.470552684	3255	0	2	1374	1232	859	862	615	858	866	425	1338	920	1580	1072	0.00021863	0.001214635	0.630884269	1985	0	2	317	781	198	491	227
FGF14	1	144408035	144798242	0	3	3	5	1	0.388700023	0.62855951	1.687921863	6969	0	2	26	35	18	11	16	25	0.135789668	0.219877326	0.730044687	6880	0	2	2	0	1	2	0	0	0	1	0	1	2	0	0.93488183	1	0.134632223	11519	0	2	12	4	6	6	2
NALCN	1	144940108	145155038	16	11	7	4	0	0.36001965	0.602057345	-1.191634175	6734	0	2	3	1	3	1	2	3	0.462354384	0.578177651	1.03298287	9092	0	2	10	5	0	0	0	1	0	1	0	0	4	1	0.588590583	0.706001408	-0.825820838	9464	0	2	5	3	0	0	1
METTL21C	1	144278089	144285924	3	0	0	1	2	0.756406718	0.887638726	0.873508305	9942	0	2	7	8	1	0	0	0	0.102747453	1	-3.430802235	6540	0	2	1	1	2	1	0	0	0	0	0	0	1	0	0.591966878	1	-1.087841268	9488	0	2	4	8	0	1	5
TPP2	1	144283851	144332776	3588	2018	1719	959	913	0.142920006	0.349606244	-0.343585852	4579	0	2	2639	4747	3169	722	1110	1076	0.011288382	0.026909115	-0.493614919	4651	0	2	1255	1425	791	624	556	1013	523	390	792	576	1085	828	0.203113634	0.323316565	0.15181881	6971	0	2	1193	1965	989	952	770
TMTC4	1	145329080	145386163	3699	1499	913	627	597	0.006122479	0.039389939	-0.888980559	1741	0	2	719	531	643	544	610	881	7.7199E-12	8.9343E-11	1.432393292	958	1	1	296	489	256	190	150	297	208	88	474	297	644	323	0.000580752	0.002754638	0.787147681	2325	0	2	252	888	279	343	120
ZIC5	1	145728359	145731837	7	11	7	1	5	0.79341436	0.907025337	-0.326788168	10238	0	2	0	1	1	0	2	1	0.434245506	1	1.835834409	8924	0	2	2	4	7	1	6	9	0	3	7	0	1	1	0.439942573	0.573214402	-0.717839459	8630	0	2	1	63	14	4	10
ZIC2	1	145716936	145722002	54	39	62	11	20	0.87299386	0.946969225	0.099165722	10851	0	2	48	12	9	1	5	2	0.069391293	0.126162885	-1.792686938	6105	0	2	4	11	20	11	26	12	1	4	4	2	3	17	0.107731427	0.196735249	-1.08810931	6051	0	2	21	274	78	59	85
CLYBL	1	145748629	145880796	82	24	40	21	14	0.75860105	0.889002968	-0.188288501	9955	0	2	17	10	3	0	6	6	0.940841755	0.959447437	-0.079990378	11766	0	2	47	27	56	17	15	48	18	20	10	4	12	25	0.269152328	0.399328922	-0.522382749	7504	0	2	8	24	4	12	6
GGACT	1	145387491	145417364	39	11	12	15	6	0.84944252	0.936489251	-0.162043073	10626	0	2	53	51	48	27	36	53	0.006325024	0.016236523	0.930725707	4319	0	2	5	7	8	3	6	7	3	5	4	11	15	8	0.090396999	0.171671794	0.876073439	5818	0	2	15	55	19	26	22
PCCA	1	145416731	145689410	428	304	261	91	98	0.091310896	0.266486021	-0.530203754	3838	0	2	217	253	217	77	100	152	0.227333524	0.333304256	0.261584319	7657	0	2	175	171	155	122	120	147	59	32	77	46	78	102	0.001416523	0.005861696	-0.644872095	2665	0	2	94	234	116	138	93
TM9SF2	1	145918620	145946473	2326	1110	1794	900	699	0.344414893	0.58783432	0.246261267	6592	0	2	1127	1458	1129	587	912	864	7.56103E-06	3.8035E-05	0.70349589	2204	0	2	657	1050	555	546	442	666	354	341	575	603	980	704	0.00177633	0.007074527	0.415978951	2769	0	2	437	874	301	567	402
SLC15A1	1	146243021	146267056	61	35	7	7	3	0.00449987	0.031209316	-2.188043899	1615	1	3	61	74	55	11	14	27	0.180071855	0.27767165	-0.552977081	7249	0	2	48	27	24	12	14	25	7	11	4	2	14	20	0.10662247	0.19525616	-0.759157042	6035	0	2	4	3	1	1	1
UBAC2	1	145983456	146084650	449	199	340	161	133	0.455807311	0.687053922	0.236041653	7506	0	2	194	254	207	201	268	341	9.09808E-20	1.93982E-18	1.647278362	520	1	1	50	131	46	55	46	49	50	35	69	82	162	61	0.002549514	0.009473059	0.822464162	2968	0	2	69	239	62	113	71
DOCK9	1	146109699	146228834	414	289	818	576	252	2.87927E-05	0.0006143	1.453106828	525	1	1	691	1083	519	223	417	364	0.447239883	0.56475291	0.175537237	8994	0	2	135	387	117	210	140	125	122	93	200	168	652	136	0.03047147	0.073357703	0.721055698	4581	0	2	219	547	110	220	139
FARP1	1	146337723	146535912	1859	1425	1143	855	473	0.592307814	0.784494976	-0.157957234	8626	0	2	1014	1130	850	133	194	242	3.12146E-11	3.40291E-10	-1.059503502	1017	1	3	470	801	382	807	344	1254	184	173	419	214	574	348	0.02869342	0.069929511	-0.579278872	4526	0	2	844	1778	512	640	627
RAP2A	1	146711364	146744388	557	312	616	308	238	0.010994803	0.060813529	0.66013729	2024	0	2	1388	1120	895	190	414	466	0.089935233	0.156385184	-0.373415812	6391	0	2	354	338	144	145	92	202	96	72	193	116	271	203	0.524357351	0.649750805	0.14016913	9121	0	2	440	972	176	362	178
HS6ST3	1	146991048	147273761	2	2	4	0	2	0.742753467	0.878798097	0.680711983	9852.5	0	2	36	35	36	14	18	7	0.933601531	0.954698411	-0.045552013	11735	0	2	4	0	1	5	0	9	1	1	1	2	2	1	0.539184882	0.66318658	-0.644865126	9200	0	2	6	57	7	9	12
UGGT2	1	147288682	147367495	139	91	171	62	73	0.088517524	0.261558632	0.617777874	3790	0	2	140	127	146	98	59	102	0.030168583	0.062461079	0.719528105	5356	0	2	47	81	45	34	29	44	23	24	47	35	66	38	0.172024286	0.283496507	0.302602512	6718	0	2	29	113	27	50	27
DZIP1	1	147410972	147448715	322	208	139	72	68	0.030431522	0.126573889	-0.668737233	2693	0	2	301	299	213	56	87	105	0.095002514	0.163707317	-0.378349038	6450	0	2	154	97	78	85	60	123	36	29	57	50	78	57	0.058192797	0.122313454	-0.405629723	5251	0	2	69	159	47	100	44
IPO5	1	146550083	146587993	16536	12143	9246	4963	5772	0.35777857	0.600380381	-0.236303957	6709	0	2	14361	16504	14862	6257	11393	11179	1.04464E-05	5.10668E-05	0.658581976	2268	0	2	5351	8016	4620	3453	3489	5659	2827	2510	5293	3004	6985	3887	0.057365102	0.121076048	0.243255186	5230	0	2	6808	12034	5427	6058	4523
DNAJC3	1	147369991	147401864	2516	1503	1294	643	419	0.030660191	0.12713964	-0.562556474	2701	0	2	1756	2128	1654	570	680	836	0.742740832	0.817265543	-0.047926847	10625	0	2	1209	1230	635	621	453	1016	316	239	570	296	626	384	0.003209672	0.011513221	-0.489123637	3074	0	2	885	1815	580	959	542
MBNL2	1	146761696	146870151	217	130	250	103	43	0.497223978	0.717799431	0.306820186	7856	0	2	242	240	177	34	89	72	0.11918597	0.197314447	-0.436031257	6724	0	2	49	64	45	26	40	74	26	19	52	28	47	32	0.929152795	0.955402986	0.022190541	11477	0	2	163	169	136	112	83
SOX21	1	147835479	147837794	26	11	55	22	4	0.145199969	0.352871523	1.232087693	4609	0	2	65	39	46	13	6	6	0.054077978	0.102594549	-1.146887665	5847	0	2	3	26	23	16	21	11	4	1	5	13	11	8	0.158106659	0.265307401	-0.80820103	6596	0	2	25	90	44	63	62
GPR180	1	147852196	147878350	202	79	146	80	73	0.281201695	0.525560454	0.41795802	6001	0	2	226	140	165	102	140	196	9.79206E-05	0.000398548	1.030503996	2724	1	1	25	107	21	22	11	24	30	24	60	37	69	42	0.005548124	0.018177277	1.008219768	3366	1	1	82	265	73	97	59
TGDS	1	147878340	147891038	192	173	67	56	74	0.263638821	0.50582707	-0.525937844	5844	0	2	215	162	144	77	89	157	0.019303	0.042505198	0.62586491	5034	0	2	67	50	58	30	21	37	49	45	39	32	49	43	0.037301407	0.086202832	0.657620639	4773	0	2	98	110	52	66	50
DCT	1	147897397	147922631	0	2	0	1	1	0.912376552	1	0.345850648	11174	0	2	13	19	6	5	6	5	0.833561959	0.883125951	0.165935757	11102	0	2	0	0	6	0	0	0	0	0	0	2	1	0	0.845376545	1	-0.468566024	10961	0	2	2	1	3	7	2
CLDN10	1	147451549	147510990	14	11	1	4	13	0.902638049	0.959158122	0.156157244	11099	0	2	7	21	7	3	20	4	0.244723134	0.354024711	1.003189795	7765	0	2	1	1	1	0	0	2	5	3	4	3	1	1	0.013404053	0.03750822	2.587745981	3941	1	1	4	3	3	4	5
ABCC4	1	147470493	147695961	595	606	512	319	363	0.437965568	0.672501595	0.260668744	7361	0	2	320	246	292	130	189	210	0.005087831	0.01343706	0.627171438	4198	0	2	452	191	285	231	112	521	165	155	283	136	328	150	0.876174073	0.919970264	0.046469593	11171	0	2	153	286	139	163	92
GPC6	1	147929343	148680045	14	9	0	0	0	0.019234876	0.090830458	-5.041439085	2372	0	2	6	10	5	2	4	9	0.378467513	0.497223523	0.801195634	8616	0	2	1	2	1	0	1	3	0	1	1	0	1	2	0.940662756	1	-0.092448457	11556	0	2	5	8	7	7	6
SLITRK5	1	150812969	150818935	22	10	15	4	0	0.556714592	0.760788244	-0.744193879	8348	0	2	76	63	52	1	6	4	8.0718E-06	4.03845E-05	-2.803940801	2216	1	3	21	17	18	8	15	10	2	0	0	3	4	1	6.92359E-05	0.000450197	-2.651298266	1696	1	3	53	62	51	37	40
SLITRK1	1	152610298	152618350	3	6	3	1	0	0.521512819	0.734775483	-1.268742118	8077	0	2	12	61	24	1	2	0	0.001497236	0.004570445	-3.578950929	3632	1	3	6	0	6	6	1	5	0	0	0	0	0	0	0.006551789	0.020876374	-3.891649917	3461	1	3	2	3	7	2	1
GPC5	1	148802058	149443656	16	8	12	5	6	0.822371817	0.922337711	0.209789475	10437	0	2	35	116	69	23	21	45	0.918847621	0.944416047	0.046807404	11548	0	2	2	2	1	4	0	0	1	1	5	7	4	1	0.095527646	0.179407166	1.617935614	5884	0	2	8	17	19	14	8
SPRY2	1	154055376	154060716	95	112	184	163	134	0.000380106	0.004899381	1.499426181	869	1	1	131	117	49	59	78	88	0.004434243	0.01191817	0.973201456	4125	0	2	48	185	30	56	54	37	91	75	60	104	160	87	0.001027689	0.004490237	1.183880753	2524	1	1	46	131	20	37	38
NDFIP2	1	154396097	154442843	1378	670	620	352	403	0.460348717	0.691243416	-0.223469664	7534	0	2	2189	1714	1572	833	1219	1305	0.000341687	0.001218883	0.633696062	3108	0	2	169	458	196	183	182	221	115	141	283	199	467	367	0.002102464	0.008141142	0.665584495	2848	0	2	983	1437	686	794	426
POU4F1	1	154907741	154912213	0	1	0	0	2	0.697740882	1	1.505507145	9522.5	0	2	40	56	33	13	9	12	0.307898857	0.423443123	-0.515948397	8194	0	2	0	1	2	2	3	1	2	0	1	0	2	1	0.848461368	0.903154924	-0.227094473	10976	0	2	23	28	14	2	17
RNF219	1	154873116	154899984	302	177	383	158	240	0.003585242	0.026454741	1.000048158	1518	1	1	193	130	94	114	143	188	2.28944E-07	1.48006E-06	1.437675164	1715	1	1	167	262	82	86	62	120	103	68	182	111	188	153	0.001573683	0.00639211	0.677275072	2715	0	2	72	254	40	71	34
SLAIN1	1	155363809	155418979	29	34	33	4	24	0.873363943	0.947219936	0.132093328	10852	0	2	95	128	109	14	28	39	0.031628254	0.065041265	-0.732102549	5392	0	2	8	7	16	12	4	18	4	8	19	6	16	10	0.32982726	0.465659904	0.461708984	7916	0	2	15	16	22	13	8
EDNRB	1	155291852	155305829	22	39	349	109	233	5.37108E-12	8.71906E-10	3.662945396	69	1	1	122	154	120	180	40	162	0.002282602	0.006638826	1.413363553	3812	1	1	15	129	30	34	31	24	18	44	317	58	193	209	1.61933E-05	0.000128659	2.14523823	1388	1	1	5	129	6	23	2
SCEL	1	155434818	155509965	125	126	18	16	16	0.000163398	0.002479972	-2.031300571	738	1	3	228	252	237	34	44	90	0.004012623	0.010914611	-0.800031052	4076	0	2	208	52	111	37	65	101	8	9	11	9	31	19	3.04535E-08	5.33929E-07	-2.234235787	629	1	3	84	41	10	50	59
FBXL3	1	155810093	155831149	671	426	434	214	337	0.60852493	0.796085931	0.179939704	8758	0	2	359	946	652	117	214	214	0.084932972	0.149492277	-0.500742035	6311	0	2	249	391	181	242	152	331	137	115	187	136	311	258	0.431413494	0.565778096	0.126061498	8570	0	2	157	260	149	131	150
CLN5	1	155832770	155841295	21	28	36	11	11	0.668607546	0.832565809	0.303460436	9235	0	2	154	161	159	59	78	138	0.046259665	0.089900246	0.514503659	5707	0	2	41	30	12	10	7	27	14	6	18	10	19	11	0.89059633	0.929801792	-0.055155131	11238	0	2	41	141	48	55	37
KCTD12	4	11383387	11386419	7	1	7	2	1	0.745103582	0.880336034	0.528668409	9866	0	2	44	53	32	9	41	18	0.423563241	0.541330911	0.407171281	8877	0	2	2	6	0	3	2	8	1	0	6	2	3	3	0.951570515	0.969146623	0.052050845	11601	0	2	18	56	17	11	7
COMMD6	1	156436725	156446730	526	220	480	193	154	0.264425756	0.507076338	0.378376238	5847	0	2	532	552	443	238	315	467	1.25897E-05	6.06879E-05	0.742655997	2300	0	2	130	174	135	147	58	251	152	99	86	103	275	122	0.070953021	0.142060623	0.518504599	5516	0	2	125	283	193	184	112
UCHL3	1	156376948	156428387	1779	1572	1974	823	1008	0.164093256	0.380303861	0.386175439	4833	0	2	1699	2861	1802	1001	1423	1899	9.39953E-06	4.63167E-05	0.785759299	2250	0	2	579	667	575	373	407	803	523	418	526	355	699	678	0.005327601	0.017553865	0.529823564	3347	0	2	681	1062	707	645	631
TBC1D4	1	156455038	156562060	246	219	264	146	110	0.241071757	0.481132889	0.361398219	5614	0	2	614	674	594	73	140	124	1.00491E-08	7.89052E-08	-1.149508104	1412	1	3	194	77	95	111	50	169	60	38	87	48	88	101	0.567320146	0.687366136	-0.162221872	9355	0	2	307	344	177	210	139
LMO7	1	156241201	156370180	91	56	369	100	67	3.72427E-05	0.000752988	1.925431174	554	1	1	113	188	225	26	22	35	0.000488594	0.001673476	-1.31869778	3237	1	3	93	45	43	37	41	40	17	11	99	70	78	47	0.150336312	0.255338246	0.550439013	6515	0	2	76	54	42	51	80
KLF5	1	157438784	157456439	2209	1068	2038	848	517	0.466387701	0.695741284	0.236794801	7587	0	2	3913	4894	4725	323	615	599	1.59695E-24	4.48238E-23	-1.820528937	395	1	3	754	1080	1109	927	789	1506	256	190	651	632	958	564	0.046220491	0.101943914	-0.475729552	5002	0	2	1111	1392	1678	1840	1564
MYCBP2	1	155590257	155794536	2264	1709	1434	750	344	0.134664346	0.337973414	-0.50690842	4463	0	2	3385	3959	3315	301	470	562	5.29065E-35	2.40399E-33	-1.671839892	244	1	3	1768	946	951	773	450	1262	186	164	339	159	510	371	1.10588E-08	2.17391E-07	-1.303714464	561	1	3	1870	2140	1201	1324	642
MZT1	1	157641450	157646198	195	165	109	67	100	0.901880912	0.959077954	-0.052772947	11091	0	2	211	211	202	118	124	195	0.000204758	0.000771373	0.823318353	2943	0	2	132	67	43	57	50	100	50	23	69	50	67	58	0.790929411	0.8609584	0.072586873	10685	0	2	105	84	67	61	57
KLF12	1	156971305	157234454	359	260	317	124	123	0.865607087	0.944076434	0.049732011	10788	0	2	998	455	663	462	489	665	0.000990932	0.003150691	0.94660729	3487	0	2	443	285	97	160	109	265	68	57	165	74	133	156	0.099392591	0.1847371	-0.46818948	5944	0	2	945	983	250	427	213
PIBF1	1	157475885	157592642	181	202	173	62	60	0.488163943	0.711228451	-0.275732277	7777	0	2	256	263	234	51	86	86	0.063001227	0.1165323	-0.422309571	5999	0	2	111	154	51	53	50	80	23	23	54	36	78	52	0.14860157	0.253054064	-0.338796141	6499	0	2	119	242	94	99	70
DIS3	1	157591897	157612694	2045	1422	1340	937	914	0.453714478	0.685282615	0.207612853	7491	0	2	2292	1690	1945	479	810	867	0.447748915	0.565118201	-0.148213518	8999	0	2	588	1092	557	616	592	932	413	360	998	437	1123	807	0.018334738	0.048663175	0.418243948	4155	0	2	930	1623	806	731	623
BORA	1	157621737	157641309	671	367	907	359	457	0.000566872	0.006740478	0.994501646	942	0	2	950	1247	781	587	733	1057	5.55293E-10	5.2396E-09	1.022889819	1175	1	1	512	456	161	237	90	349	334	245	353	303	536	381	0.000318469	0.001678336	0.93800707	2092	0	2	499	636	239	261	176
KLHL1	1	159079008	159298796	4	1	0	0	1	0.573303618	1	-1.700473484	8471.5	0	2	2	16	2	0	1	2	0.377194917	0.495904192	-1.407581833	8610	0	2	0	1	0	0	0	4	0	0	0	0	0	0	0.664827913	1	-1.336861675	9913	0	2	0	2	0	0	0
DACH1	1	158037351	158406041	72	105	135	76	65	0.07461497	0.232738034	0.799354988	3591	0	2	95	4	34	11	12	15	0.542758778	0.649634738	-0.493779214	9558	0	2	10	68	7	12	10	30	3	4	12	4	9	16	0.112070738	0.203008557	-0.852251553	6101	0	2	33	152	27	39	32
PCDH9	1	160443649	161152789	6	13	12	0	0	0.558877077	0.762138687	-1.080851771	8364	0	2	1	3	2	1	2	3	0.361915249	0.481083857	1.309426257	8510	0	2	4	1	4	4	5	9	1	2	3	0	5	0	0.322678629	0.45798892	-0.865118794	7867	0	2	6	1	3	5	5
PCDH20	1	163198026	163204708	9	11	5	2	3	0.495055669	0.716351999	-0.817695683	7836	0	2	40	58	44	15	57	24	0.099991267	0.170975197	0.770576569	6500	0	2	7	6	3	1	6	5	0	0	2	4	1	3	0.263233682	0.392501493	-0.951814343	7464	0	2	10	8	2	7	14
DIAPH3	1	163718001	163957279	530	260	740	300	232	0.003477996	0.025874549	0.893182033	1504	0	2	699	367	418	210	328	371	0.021953163	0.047500921	0.607653702	5124	0	2	82	88	49	70	61	269	50	77	140	78	134	171	0.058122649	0.122253781	0.650958123	5248	0	2	325	941	141	282	175
TDRD3	1	163529023	163630615	2416	1688	1501	719	655	0.176108443	0.397193231	-0.289830094	4966	0	2	1949	2388	1755	281	401	539	7.69116E-12	8.91034E-11	-0.986497694	957	0	2	1329	1748	691	756	571	882	315	165	431	378	673	421	3.56905E-05	0.000251659	-0.749198344	1564	0	2	1167	2183	793	921	759
PCDH17	1	164777979	164865039	18	17	6	1	2	0.102373773	0.285743492	-1.861624869	4013	0	2	49	209	65	28	34	56	0.8866874	0.921800115	-0.067331258	11364	0	2	2	2	1	2	0	2	0	0	2	5	4	2	0.301951804	0.435625915	1.051923568	7729	0	2	4	4	4	5	11
PCDH8	1	167019604	167023868	6	4	0	8	3	0.65245512	0.823479279	0.744264742	9104	0	2	31	29	21	2	6	14	0.342518611	0.46120717	-0.625695866	8390	0	2	14	20	3	5	3	9	5	2	4	0	7	5	0.355806727	0.492820471	-0.581879257	8079	0	2	25	16	5	6	7
SUGT1	1	167057757	167080314	1425	1014	654	441	328	0.047215887	0.170066659	-0.502501314	3109	0	2	759	798	798	249	369	625	0.071774229	0.129750673	0.363224911	6140	0	2	523	1086	415	315	297	492	365	121	333	200	383	288	0.372631306	0.509911656	-0.219383238	8186	0	2	299	662	245	283	225
WBP4	1	167169140	167191801	1130	968	782	342	288	0.119148197	0.313672318	-0.410408157	4254	0	2	802	1067	731	213	288	400	0.252062923	0.362185282	-0.189949485	7821	0	2	1267	622	689	489	426	705	175	87	292	193	527	207	3.61094E-05	0.000253964	-1.036125409	1568	1	3	261	438	199	280	192
RGCC	1	167287786	167299948	35	22	34	6	7	0.779718019	0.900283634	-0.217387964	10138	0	2	66	145	107	97	74	156	2.88884E-05	0.000129775	1.403340026	2468	1	1	54	9	44	12	25	35	8	0	25	5	16	5	0.042264384	0.094869048	-1.203361846	4914	0	2	6	19	6	16	14
ELF1	1	167082224	167169096	894	435	691	278	232	0.810162066	0.915268504	0.070871502	10359	0	2	890	1712	1272	296	487	510	0.270265277	0.382588243	-0.238941213	7946	0	2	340	325	573	225	261	626	201	145	273	233	318	285	0.606477301	0.720947685	-0.12469946	9559	0	2	384	532	441	283	331
VWA8	1	167324504	167503014	361	199	267	153	105	0.578114315	0.776181196	0.167240912	8503	0	2	456	297	426	167	179	237	0.219242162	0.323839309	0.319035041	7595	0	2	176	228	173	82	37	187	47	62	175	83	190	122	0.483988392	0.613708634	0.197442326	8890	0	2	139	450	154	219	120
DGKH	1	167536309	167702128	5	8	14	12	7	0.102659429	0.285991999	1.554625834	4020	0	2	96	57	48	18	41	36	0.565273435	0.669571215	0.234868493	9680	0	2	1	1	4	2	0	4	2	2	3	6	10	4	0.031374945	0.074938803	1.670528493	4618	0	2	26	48	21	30	24
TNFSF11	1	167839432	167861460	14	13	6	1	3	0.27428016	0.518498051	-1.28262089	5931	0	2	88	95	80	16	19	26	0.031722086	0.06520259	-0.767742472	5395	0	2	53	9	15	8	11	19	4	2	6	1	2	4	0.001534351	0.006262334	-1.982965391	2702	1	3	28	17	17	28	16
DNAJC15	1	168054027	168078478	267	207	123	50	115	0.406816051	0.646072109	-0.390703033	7108	0	2	564	431	497	133	201	301	0.795169725	0.855594598	0.058194021	10909	0	2	35	71	14	45	20	128	35	26	27	21	65	81	0.449736367	0.582055234	0.318442165	8695	0	2	130	424	110	271	143
AKAP11	1	167725824	167766314	452	580	407	226	161	0.505702808	0.723235081	-0.237917893	7940	0	2	1154	2511	1623	259	338	483	5.75403E-05	0.000244425	-0.943938579	2610	0	2	377	207	361	206	155	332	82	79	235	112	201	174	0.107448693	0.19637789	-0.385634747	6047	0	2	357	719	386	329	241
MTRF1	1	167195779	167214311	439	257	314	164	61	0.625834918	0.807367272	-0.204436053	8896	0	2	718	618	632	245	314	519	0.028923801	0.060198644	0.43510673	5328	0	2	99	148	134	46	32	213	49	39	107	32	47	32	0.277919663	0.408980256	-0.416269413	7568	0	2	216	467	243	261	183
NAA16	1	167213713	167277588	1020	714	620	272	148	0.069493464	0.222081682	-0.603580899	3505	0	2	692	676	526	100	179	195	0.000351795	0.001251624	-0.672724328	3116	0	2	581	438	482	209	245	476	94	94	200	129	190	174	1.24979E-05	0.00010278	-0.884060116	1341	0	2	591	603	393	329	253
TSC22D1	1	168740722	168819406	724	548	788	366	246	0.27967853	0.524315682	0.301131283	5980	0	2	3023	3339	2002	252	370	682	2.98882E-10	2.92989E-09	-1.380899954	1131	1	3	573	283	369	251	212	387	230	75	304	131	244	200	0.356867954	0.493918147	-0.249666947	8086	0	2	1822	840	1178	495	695
NUFIP1	1	168926222	168950766	8133	5241	3867	2169	1997	0.031343683	0.128884213	-0.458949748	2724	0	2	2926	3966	2729	664	810	1372	0.013494909	0.031432364	-0.429149012	4760	0	2	2684	3116	2656	1406	1737	3085	946	758	1874	1008	2072	1607	0.048203817	0.105244841	-0.286567298	5053	0	2	1166	1512	999	818	804
GPALPP1	1	168950858	168965646	616	696	549	250	176	0.340985268	0.584874041	-0.321302975	6560	0	2	783	820	733	209	300	405	0.837690204	0.886462852	-0.032791782	11119	0	2	290	345	261	264	185	264	105	71	224	131	130	240	0.172750323	0.284384321	-0.294175157	6726	0	2	304	550	325	331	307
GTF2F2	1	168988716	169082382	792	618	918	459	360	0.03983521	0.151664909	0.498486029	2941	0	2	1307	1777	1149	437	533	784	0.643480865	0.735567827	0.076873715	10127	0	2	278	301	241	110	178	207	115	80	271	146	358	300	0.051637842	0.111136246	0.420830213	5128	0	2	1512	1780	1270	793	842
SLC25A30	1	169101372	169110759	153	96	42	31	37	0.079312973	0.242595471	-0.815629946	3662	0	2	38	44	25	10	21	29	0.294987064	0.410045333	0.476389687	8103	0	2	45	21	89	21	42	33	21	17	2	11	41	41	0.38919485	0.527018763	-0.459370875	8281	0	2	20	53	13	13	12
COG3	1	169110892	169143086	349	220	413	285	219	0.000468705	0.005769198	0.988940364	910	0	2	496	952	697	217	226	299	0.514760215	0.625372178	-0.154416885	9393	0	2	165	131	210	118	96	175	92	56	183	94	270	209	0.054840997	0.11686696	0.450408589	5179	0	2	187	234	195	140	148
TPT1	1	169085320	169089246	7882	5151	12817	7384	5754	1.67662E-09	1.47873E-07	1.250251472	127	1	1	5720	7519	5718	2179	3077	4531	0.01273306	0.029871231	0.366424796	4726	0	2	2533	6165	3252	2239	2856	3870	1792	1991	4172	3000	6802	4240	0.002087139	0.008101715	0.581027234	2841	0	2	2246	5555	2522	3275	2698
LRRC63	1	169403162	169407263	1	1	4	1	0	0.625057359	1	1.233780986	8890.5	0	2	0	0	0	0	1	0	0.568066315	1	2.329548671	9722	0	2	0	0	0	1	0	0	2	0	0	0	0	2	0.399506964	1	2.064448576	8355	0	2	0	3	2	0	1
ZC3H13	1	169277442	169323227	3530	2317	4344	2528	242	0.720096353	0.864408879	0.373624287	9689	0	2	10812	12655	9647	87	124	163	1.687E-260	9.352E-257	-5.133253654	2	1	3	2715	3264	1849	2035	1574	2348	35	30	326	175	660	301	5.10132E-13	2.54558E-11	-2.877280866	221	1	3	4280	8370	2903	4283	2855
LCP1	1	169350488	169399732	18	5	4	10	7	0.678770519	0.839729245	0.451691773	9338	0	2	35	96	30	10	9	23	0.303248113	0.418693876	-0.572918642	8159	0	2	1	9	7	0	0	6	0	0	2	5	1	2	0.675242728	0.774474967	-0.475185524	9973	0	2	1	5	5	0	0
SUCLA2	1	169965366	169985664	1309	1110	931	507	396	0.43338059	0.668727922	-0.193753985	7321	0	2	1013	530	485	335	617	557	0.001339362	0.004135201	0.899746343	3591	0	2	315	491	225	259	169	357	143	150	281	105	344	347	0.441156372	0.574253125	0.15461737	8639	0	2	810	1374	433	621	370
ESD	1	169645531	169655054	873	560	423	213	287	0.294287299	0.538745731	-0.324239476	6129	0	2	843	801	768	318	460	523	0.00541011	0.014160032	0.44266623	4236	0	2	322	384	275	161	190	289	147	116	169	138	237	233	0.782119	0.854818397	-0.043421486	10628	0	2	52	226	60	102	96
NUDT15	1	169995438	169998554	13	4	37	3	9	0.117582137	0.311430012	1.624575038	4229	0	2	84	270	153	32	56	53	0.209750267	0.31331771	-0.479785157	7505	0	2	4	6	7	5	3	6	12	3	2	5	12	26	0.013493939	0.037721461	1.476737888	3945	1	1	43	69	64	52	62
LRCH1	1	169520468	169644616	438	261	498	251	192	0.011679516	0.063475137	0.662354366	2061	0	2	315	377	251	75	137	138	0.668429367	0.755826251	-0.090709104	10253	0	2	156	223	65	75	80	237	95	60	162	114	281	196	0.007397287	0.023044429	0.673386977	3540	0	2	111	160	87	80	48
MED4	1	170000864	170009973	689	599	490	191	218	0.241103375	0.481132889	-0.34150503	5615	0	2	635	981	565	149	236	341	0.212214607	0.316027314	-0.259743027	7531	0	2	248	326	221	151	163	316	68	81	137	64	145	136	0.000718508	0.003319675	-0.593584257	2386	0	2	492	522	401	310	288
ITM2B	1	170036140	170062172	1571	987	1777	569	802	0.092100685	0.267744554	0.507287618	3853	0	2	1735	2716	1728	953	1336	1604	2.34958E-05	0.000107466	0.689253687	2424	0	2	929	442	530	341	274	594	496	216	485	516	435	841	0.045821424	0.10130286	0.551669483	4989	0	2	652	1137	498	602	449
MLNR	1	170432826	170436669	14	12	5	7	3	0.652178659	0.823382908	-0.47181674	9102	0	2	19	10	18	11	33	13	0.008696744	0.021441138	1.599149936	4497	1	1	0	2	6	11	2	10	1	5	4	1	4	5	0.891556017	0.930441212	-0.112320392	11241	0	2	10	25	9	7	3
CDADC1	1	170447990	170463866	204	104	77	42	41	0.096629824	0.275127266	-0.642742873	3934	0	2	74	161	80	16	42	33	0.262585762	0.373913221	-0.441780303	7897	0	2	207	120	111	112	71	88	14	25	51	29	47	57	5.05593E-05	0.000339773	-1.14886666	1641	1	3	45	83	19	15	11
FNDC3A	1	170318523	170431952	2068	1323	748	414	418	0.000724427	0.008131503	-0.814901228	997	0	2	978	891	755	165	223	433	0.080833706	0.143300816	-0.388248859	6264	0	2	2225	900	926	637	434	827	192	169	293	246	442	355	3.69612E-06	3.63936E-05	-1.232945016	1120	1	3	943	657	444	389	245
SETDB2	1	170526800	170564892	2418	1456	1057	669	431	0.022395095	0.101270674	-0.579699767	2477	0	2	1397	1322	1301	424	521	714	0.734515221	0.811112575	0.054917397	10559	0	2	362	876	669	406	223	706	235	264	571	263	404	503	0.709525398	0.799674233	0.089576708	10177	0	2	704	997	862	569	471
CAB39L	1	170465091	170526727	32	9	37	11	15	0.224853032	0.460856141	0.893714506	5467	0	2	261	303	241	54	38	148	0.19217339	0.291666854	-0.457617303	7374	0	2	6	3	12	4	5	6	6	2	7	4	19	5	0.256758693	0.385190432	0.652861908	7412	0	2	56	136	92	83	65
RB1	1	170072964	170150029	913	526	569	242	356	0.995021705	0.998271972	-0.001981376	11854	0	2	1407	767	1024	293	438	451	0.654646975	0.74441754	-0.11278245	10186	0	2	220	329	197	164	120	245	132	76	124	93	220	285	0.610245703	0.723633292	0.107319334	9599	0	2	414	1091	459	502	347
LPAR6	1	170117166	170118599	208	178	125	43	138	0.987076516	0.995554164	0.008920274	11788	0	2	338	346	302	110	136	218	0.248758071	0.358738389	0.233858631	7791	0	2	146	72	82	95	60	152	34	29	59	45	112	137	0.754203537	0.833653063	-0.092614667	10486	0	2	122	197	102	118	66
SPRYD7	1	170674865	170683661	914	417	371	191	210	0.136928801	0.340906758	-0.458065026	4499	0	2	794	1036	754	296	432	515	0.056119096	0.105671266	0.28687768	5892	0	2	220	288	303	155	94	178	93	90	171	89	148	222	0.918935285	0.948434097	-0.024480061	11430	0	2	379	743	461	316	254
KCNRG	1	170697180	170700202	230	106	168	119	75	0.244858699	0.484740595	0.427982184	5660	0	2	19	34	19	14	17	15	0.146280752	0.233926827	0.748670652	6970	0	2	68	57	68	35	25	21	36	57	114	55	45	144	0.000494384	0.002412417	1.298762957	2260	1	1	16	13	10	16	13
TRIM13	1	170686980	170696398	464	293	253	113	172	0.584601267	0.780002238	-0.18927226	8563	0	2	375	745	569	157	218	277	0.897592735	0.92988326	-0.030484453	11415	0	2	154	87	168	108	75	140	49	58	129	80	81	129	0.822682419	0.884478559	0.061096651	10845	0	2	141	259	197	120	144
ARL11	1	170586603	170597668	29	0	10	1	10	0.946366956	0.978698315	0.105506234	11481	0	2	31	22	29	4	16	12	0.895409872	0.928402623	-0.077607952	11406	0	2	9	10	15	10	4	3	9	13	5	1	16	7	0.303092398	0.436700152	0.622287818	7739	0	2	3	5	6	5	3
KPNA3	1	170597159	170650244	7916	4897	3791	2056	2239	0.134625023	0.337973414	-0.363235365	4461	0	2	3335	4202	3397	1045	1490	2083	0.574717061	0.67695635	0.07861369	9792	0	2	1687	2916	1890	1405	1232	1612	598	631	1444	695	1721	1352	0.174236166	0.286274798	-0.216872633	6739	0	2	2500	4458	2267	2223	1635
FAM124A	1	171336720	171377902	6	2	1	1	0	0.462849009	0.693243178	-1.679049892	7553	0	2	20	90	42	42	41	50	0.008947157	0.021975438	1.229234952	4514	1	1	1	4	0	0	0	0	0	1	1	2	0	0	0.692925767	1	0.734715025	10085	0	2	11	18	5	19	11
INTS6	1	171417526	171458912	55	53	215	62	49	0.000561317	0.006702891	1.636605708	938	1	1	181	224	146	106	148	187	7.86715E-07	4.64942E-06	1.023999793	1876	1	1	55	36	29	24	19	38	30	26	43	45	66	34	0.000876074	0.003932172	0.864050842	2457	0	2	78	66	46	41	32
RNASEH2B	1	171220938	171282281	1219	825	784	347	403	0.511096388	0.726680711	-0.167335452	8003	0	2	710	654	664	260	363	384	0.060919106	0.113323847	0.331718897	5964	0	2	328	664	341	267	206	324	192	215	396	249	403	346	0.026981499	0.066447514	0.37430491	4479	0	2	176	541	233	299	242
DHRS12	1	171548632	171579568	50	18	34	35	5	0.581766497	0.778011435	0.442364484	8540	0	2	23	25	22	5	4	7	0.241341413	0.350412813	-0.778680819	7737	0	2	4	17	9	8	2	6	3	13	26	10	17	18	0.002141909	0.008261969	1.524102755	2859	1	1	0	9	6	6	4
NEK5	1	171686460	171711897	21	4	8	2	6	0.83950051	0.931852488	-0.236051035	10557	0	2	33	35	32	3	4	8	0.024561986	0.052328734	-1.429388404	5204	0	2	10	11	8	3	16	34	7	6	7	7	2	5	0.356223609	0.493335923	-0.557613514	8080	0	2	2	0	1	0	0
ALG11	1	171682414	171686255	426	166	180	83	132	0.630397385	0.810407564	-0.201328113	8931	0	2	249	399	248	105	166	166	0.142435632	0.228569091	0.323772336	6946	0	2	138	235	94	85	102	226	86	84	132	50	136	114	0.697972276	0.791505974	0.094796605	10107	0	2	43	103	68	63	64
WDFY2	1	171476436	171542083	341	163	327	109	200	0.108676992	0.296653466	0.639656028	4102	0	2	613	724	711	317	523	589	2.6726E-06	1.45465E-05	0.79973677	2037	0	2	95	170	92	63	67	107	52	67	127	52	109	75	0.159246886	0.266531288	0.312002437	6613	0	2	105	317	167	168	215
NEK3	1	171712432	171724948	66	11	24	13	5	0.51317469	0.728249043	-0.55564799	8018	0	2	112	108	73	29	39	57	0.738480291	0.814193614	0.103983998	10603	0	2	13	30	6	10	3	4	3	7	24	4	12	15	0.28523767	0.416801514	0.594498279	7624	0	2	7	25	11	21	9
ATP7B	1	171624630	171678658	507	324	187	119	224	0.618105326	0.802055603	-0.225868074	8841	0	2	365	80	162	55	276	110	0.334653449	0.452675024	0.806725495	8348	0	2	25	124	83	77	139	207	26	56	137	60	83	65	0.783854331	0.855924858	-0.115294073	10642	0	2	9	33	19	36	65
CKAP2	1	171725371	171734808	4669	2926	2681	1389	651	0.117819518	0.311690227	-0.514707035	4234	0	2	3777	5872	3895	380	501	657	3.82387E-27	1.21476E-25	-1.78704522	349	1	3	2073	2444	1376	1181	883	1833	467	349	1135	499	1111	750	9.54217E-05	0.000597564	-0.629316348	1761	0	2	1550	2027	1639	1163	978
VPS36	1	171735033	171755699	1306	515	673	368	267	0.577288465	0.775603706	-0.176214194	8498	0	2	1734	2079	1354	456	664	778	0.521004809	0.630402741	-0.095582023	9436	0	2	439	615	187	146	194	285	222	252	425	307	256	298	0.015786328	0.043113331	0.656185318	4038	0	2	481	955	465	542	335
THSD1	1	171764038	171793826	19	24	16	11	14	0.79045922	0.906053629	0.20084232	10211	0	2	74	124	69	24	38	32	0.711806841	0.791952077	-0.130366802	10457	0	2	48	2	39	14	17	2	3	3	12	7	20	6	0.18115218	0.295271536	-0.934185892	6795	0	2	12	19	50	30	31
SLC25A15	1	171829699	171845298	395	162	290	152	83	0.664687945	0.830117189	0.164861737	9206	0	2	250	297	201	127	178	221	1.23402E-05	5.95629E-05	0.836854015	2297	0	2	158	194	144	116	43	101	89	100	149	84	126	119	0.057619857	0.121392663	0.485638043	5238	0	2	63	131	73	80	66
FOXO1	1	171900262	171963540	92	68	106	18	25	0.909758323	0.961930498	-0.064578627	11153	0	2	117	235	208	21	16	31	8.96721E-06	4.43441E-05	-1.688124511	2242	1	3	15	69	76	30	18	53	13	5	29	22	21	19	0.094864297	0.178526189	-0.689963442	5872	0	2	39	142	137	72	48
MRPS31	1	171849778	171873661	1746	948	660	469	331	0.0392248	0.14990003	-0.565397071	2931	0	2	2314	3138	2297	809	1050	1490	0.386354193	0.504476379	0.127770316	8670	0	2	491	1168	640	544	413	805	225	255	495	270	565	218	0.071742795	0.143251774	-0.399428254	5531	0	2	553	1414	804	703	718
COG6	1	172218063	172269404	773	504	148	124	114	5.99469E-05	0.001100762	-1.36693309	610	1	3	633	692	593	138	253	246	0.142726772	0.228970007	-0.261099493	6948	0	2	236	216	135	169	73	188	86	62	132	75	183	94	0.566564972	0.68676924	-0.118374865	9350	0	2	302	720	306	308	238
LHFP	1	172287761	172427229	47	47	63	25	39	0.20903953	0.441236996	0.652005434	5307	0	2	25	33	19	6	12	9	0.791701427	0.853047057	-0.152989845	10894	0	2	26	9	24	8	5	26	4	9	14	11	15	17	0.848847594	0.9032315	0.086717748	10980	0	2	18	20	8	16	5
NHLRC3	1	172554892	172565969	292	142	187	106	137	0.344585285	0.58783432	0.351755343	6595	0	2	150	120	111	98	129	133	2.48202E-07	1.59525E-06	1.27208494	1725	1	1	71	41	158	52	88	139	63	76	77	85	180	122	0.083200085	0.161168195	0.607837875	5703	0	2	32	85	32	63	29
FREM2	1	172657846	172776158	365	220	44	41	33	1.60449E-06	5.76023E-05	-1.949355574	312	1	3	194	203	233	16	69	43	0.005647481	0.014698034	-1.016039599	4260	1	3	34	19	48	6	29	36	24	13	40	27	41	39	0.127849923	0.224618281	0.591927668	6295	0	2	85	63	72	33	35
UFM1	1	172895466	172906501	1088	273	385	149	188	0.20086226	0.431917484	-0.562435842	5210	0	2	1137	902	923	402	525	713	0.010023004	0.024289627	0.469820193	4575	0	2	188	298	281	85	195	151	115	174	166	111	283	287	0.099048415	0.184448822	0.481430605	5934	0	2	446	613	392	362	330
TRPC4	1	173127351	173268522	1	3	4	1	0	0.958236685	0.98397809	0.119423915	11578	0	2	0	0	0	0	1	1	0.393957704	1	3.091045272	8722	0	2	1	1	1	0	1	2	1	1	0	1	0	1	0.908188246	1	0.153539052	11374	0	2	1	1	1	0	1
PROSER1	1	172566161	172586926	1179	679	1162	573	527	0.018393253	0.087997946	0.542904834	2341	0	2	1543	2612	1511	443	537	577	0.019252246	0.042418452	-0.471062773	5032	0	2	262	510	425	370	327	439	98	255	342	253	703	288	0.478306862	0.609642413	0.194174874	8841	0	2	677	1375	672	707	542
POSTN	1	173372466	173406144	7	5	1	0	0	0.17624493	0.397287073	-3.190141612	4969	0	2	4	9	7	1	0	1	0.20980163	0.31331771	-1.938248776	7507	0	2	0	0	1	2	0	8	0	2	1	0	0	1	0.671124595	0.772101867	-0.682287733	9941	0	2	1	0	3	0	2
ALG5	1	173700745	173720162	519	345	427	176	218	0.557187746	0.760847984	0.168368157	8354	0	2	340	389	272	323	341	456	2.63166E-16	4.52359E-15	1.53287154	645	1	1	94	251	96	104	85	166	152	135	196	116	344	286	1.67968E-08	3.11319E-07	1.208215006	595	1	1	57	234	55	83	58
RFXAP	1	173788647	173795652	535	441	550	268	182	0.484736571	0.70900161	0.200070816	7746	0	2	957	1377	1056	510	568	786	0.004168722	0.011294874	0.496035691	4092	0	2	164	457	265	132	255	180	88	91	154	137	181	195	0.393220267	0.531035158	-0.22264231	8306	0	2	590	1662	592	747	590
SERTM1	1	173839988	173855830	92	58	227	34	179	0.003481304	0.025874549	1.843144024	1507	1	1	30	135	40	97	81	197	5.41622E-07	3.31583E-06	2.256715886	1811	1	1	42	111	89	5	58	24	28	47	45	159	51	121	0.040098535	0.091045221	1.104524407	4858	0	2	40	270	78	35	29
CCNA1	1	173950849	173956696	486	213	30	21	23	3.73017E-11	4.85833E-09	-2.861928393	86	1	3	1365	1238	928	118	144	574	0.017698017	0.039688001	-0.86272841	4944	0	2	1419	284	512	286	273	362	49	29	28	52	34	52	2.26282E-13	1.23536E-11	-2.991980617	202	1	3	424	61	104	86	38
SMAD9	1	173744730	173786052	43	25	60	13	32	0.170316986	0.388854577	0.852137696	4906	0	2	79	176	106	139	116	195	2.09087E-08	1.58235E-07	1.707466124	1465	1	1	5	20	24	3	12	6	12	10	11	16	9	30	0.081591571	0.158945741	0.930832172	5671	0	2	40	252	61	164	82
SPG20	1	173995676	174011950	370	223	209	127	116	0.753415147	0.885519734	-0.093311394	9926	0	2	310	612	518	147	332	251	0.204529564	0.307099036	0.352395152	7462	0	2	183	149	161	116	141	186	66	44	103	77	74	90	0.03095668	0.074202287	-0.48223462	4601	0	2	99	307	176	153	178
DCLK1	1	174079576	174317535	147	194	131	81	148	0.449283614	0.682042576	0.388521698	7452	0	2	2885	2262	2377	937	1640	1288	0.065012732	0.119773374	0.381205959	6023	0	2	319	96	171	52	101	137	53	62	51	53	77	89	0.124475267	0.220062998	-0.547145709	6254	0	2	939	1155	536	636	910
SUPT20H	1	173654547	173691649	1085	668	657	336	265	0.30786832	0.551255495	-0.241655311	6275	0	2	1577	1433	1370	371	620	651	0.5748791	0.676971277	-0.091236518	9795	0	2	337	459	241	227	157	342	155	91	210	131	277	241	0.51250606	0.63928479	-0.094623308	9057	0	2	696	1320	558	636	514
EXOSC8	1	173691574	173700701	1089	848	660	278	327	0.136804389	0.340797039	-0.39800214	4495	0	2	653	715	570	340	578	655	1.67372E-11	1.87251E-10	1.023843878	991	1	1	335	477	222	182	186	321	189	156	277	192	449	391	0.000738894	0.003398048	0.508505906	2398	0	2	287	621	291	265	243
KL	1	175584102	175631583	27	23	14	4	6	0.275283865	0.519274936	-0.896158198	5944	0	2	3	15	4	1	3	2	0.686572639	0.771932953	-0.485054916	10326	0	2	3	1	5	0	0	1	4	2	11	2	10	6	0.004947424	0.016498396	2.294516398	3307	1	1	0	1	8	1	2
NBEA	1	174373490	174843850	184	130	35	25	20	8.2822E-05	0.001429414	-1.688715627	649	1	3	69	61	67	18	29	23	0.698166524	0.781008198	-0.149350173	10382	0	2	14	40	23	25	8	52	9	5	26	16	21	16	0.5724991	0.691740997	-0.224222662	9384	0	2	43	130	54	36	14
MAB21L1	1	174520471	174521785	1	1	0	0	0	0.722947449	1	-1.576407903	9722	0	2	3	4	1	0	2	0	0.759656431	1	-0.624896016	10705	0	2	0	0	0	1	1	0	0	0	0	2	0	0	0.8131844	1	0.617892681	10803	0	2	15	2	2	0	1
RFC3	1	175226086	175239857	1382	928	847	478	525	0.934274045	0.973309051	-0.021671048	11393	0	2	1989	4474	2744	1134	1563	1814	0.135272811	0.219168443	0.338714462	6876	0	2	263	306	288	296	250	473	221	179	358	247	569	554	0.001286053	0.005402893	0.648585495	2625	0	2	897	1556	1035	879	955
STARD13	1	175277166	175576163	217	190	219	106	67	0.784291853	0.902306188	0.095744739	10176	0	2	192	154	198	14	64	40	0.016736557	0.037784201	-0.931435216	4911	0	2	30	50	176	44	93	101	55	23	66	49	139	120	0.609683538	0.723122183	0.216407418	9597	0	2	32	23	118	27	101
N4BP2L2	1	175842294	175887181	365	204	167	68	79	0.063847963	0.209356274	-0.605544513	3416	0	2	390	820	547	80	109	132	1.73755E-05	8.18014E-05	-1.094876706	2355	1	3	135	141	96	49	79	172	59	39	71	60	113	107	0.971162941	0.981757608	-0.007949154	11701	0	2	157	248	151	118	119
N4BP2L1	1	175887796	175900550	69	20	55	17	33	0.352472408	0.595687185	0.584494677	6660	0	2	76	71	130	67	51	89	0.01576129	0.03593356	0.916141216	4863	0	2	2	37	6	5	5	14	4	17	20	18	62	29	0.001741258	0.006957461	1.717645237	2760	1	1	2	84	36	28	5
BRCA2	1	175900476	175938644	1129	861	528	290	217	0.003194619	0.024358696	-0.72587535	1469	0	2	949	1290	910	60	90	124	8.91648E-31	3.38552E-29	-2.190673098	292	1	3	744	832	425	400	177	470	100	62	202	133	284	229	4.20596E-06	4.09024E-05	-1.043371663	1134	1	3	252	658	195	242	137
ZAR1L	1	175938759	175941165	40	16	8	2	5	0.087457549	0.259637425	-1.59510747	3773	0	2	61	112	51	9	14	19	0.017851563	0.039951611	-1.061224195	4954	1	3	29	21	28	6	21	15	4	4	6	10	7	4	0.013910718	0.03869039	-1.202336107	3965	1	3	8	12	7	8	7
FRY	1	175942137	176186653	23	22	44	29	11	0.100392157	0.282252146	1.066032255	3984	0	2	16	40	23	5	10	5	0.37479802	0.493630987	-0.593308138	8595	0	2	78	35	15	20	3	10	17	3	11	10	1	7	0.196850711	0.315166905	-0.876107289	6928	0	2	38	18	16	12	18
PDS5B	1	175730271	175832231	1185	747	1325	774	301	0.182078635	0.405218118	0.494878395	5033	0	2	1976	2357	1709	193	335	335	6.00598E-21	1.38726E-19	-1.466988115	480	1	3	527	695	271	390	156	363	165	93	293	173	401	359	0.505939093	0.633490441	-0.151159597	9021	0	2	930	1847	432	888	345
B3GLCT	1	176283075	176328262	74	34	26	33	31	0.725671841	0.867492063	0.214535793	9747	0	2	116	94	104	49	55	75	0.069768864	0.12666242	0.52534437	6114	0	2	37	15	5	13	33	56	4	9	12	34	24	11	0.702880764	0.79467348	-0.214261813	10142	0	2	26	80	19	30	20
HSPH1	1	176342851	176364944	5655	2921	1708	1369	882	0.008639121	0.05092989	-0.771691012	1900	0	2	6905	4191	6321	644	765	1225	3.93758E-09	3.28735E-08	-1.428816475	1328	1	3	2126	4030	1797	1692	1206	2772	526	306	741	597	1011	653	1.53857E-15	1.39077E-13	-1.22359367	122	1	3	2339	6874	2238	2716	1654
USPL1	1	176429801	176446252	321	277	214	144	73	0.447982331	0.680891607	-0.270347871	7443	0	2	990	1155	922	140	211	277	1.3759E-09	1.2233E-08	-0.962100276	1247	0	2	336	248	109	76	60	130	70	50	140	77	136	88	0.660231529	0.76348839	-0.130890248	9890	0	2	363	440	258	293	204
UBL3	1	176669164	176726088	473	353	357	203	172	0.786639988	0.903615475	0.071068792	10191	0	2	498	723	560	210	248	323	0.367351741	0.486540288	0.166624723	8543	0	2	152	270	84	176	96	153	105	61	164	70	181	187	0.266596801	0.396123622	0.266521496	7492	0	2	295	459	223	267	200
SLC7A1	1	176768275	176812419	631	356	579	358	265	0.029884183	0.125040243	0.569656757	2677	0	2	425	666	287	185	209	307	0.105458146	0.178261086	0.402377364	6577	0	2	124	212	144	123	110	265	125	87	247	137	330	162	0.000930493	0.004137269	0.67523829	2480	0	2	83	233	94	150	80
MTUS2	1	176814144	177082427	38	35	34	19	11	0.978345895	0.991535683	-0.016304363	11735	0	2	35	70	60	2	6	5	0.000199284	0.000753312	-2.34247328	2933	1	3	2	19	15	5	10	6	9	6	10	6	3	11	0.591926726	0.708461898	0.309892749	9487	0	2	1	18	6	11	3
SLC46A3	1	177110944	177124883	3	4	7	3	5	0.305167575	0.548850774	1.319889051	6245	0	2	23	10	15	0	4	6	0.26195974	0.373309464	-1.059865722	7890	0	2	0	0	1	1	0	1	0	1	1	1	6	4	0.061838043	0.127921578	2.430297957	5336	0	2	2	4	5	0	4
POMP	1	177125946	177134374	2218	1506	1598	871	946	0.510800853	0.726444942	0.162736968	8001	0	2	1660	2307	1636	843	1114	1435	1.65751E-05	7.81329E-05	0.624516789	2352	0	2	921	708	617	409	518	816	517	363	387	562	1122	445	0.144912683	0.247920737	0.33659583	6467	0	2	889	1271	862	611	620
FLT1	1	177165537	177266964	71	133	59	31	26	0.200080091	0.430776483	-0.7097926	5202	0	2	7	35	23	5	6	6	0.47491317	0.590154933	-0.548337698	9159	0	2	15	35	37	28	13	11	6	15	18	6	104	16	0.333328317	0.468750916	0.525381191	7947	0	2	31	21	25	14	6
HMGB1	1	176491446	176499617	4955	3910	4651	2170	1880	0.456513308	0.687378083	0.164429018	7514	0	2	7669	8644	7474	1894	2750	3546	0.085502099	0.150231659	-0.213577133	6323	0	2	1218	2613	742	993	765	1268	443	493	1202	734	1810	935	0.601475744	0.716465536	0.110847622	9537	0	2	7079	12334	4752	6740	5307
FLT3	1	177355417	177390462	2	0	1	0	2	0.680535492	1	1.235629593	9351.5	0	2	3	3	3	1	2	3	0.59043602	0.690669356	0.706053297	9864	0	2	2	1	30	2	0	2	1	2	0	1	2	0	1	1	-1.995319619	11974	0	2	4	2	17	0	3
PDX1	1	177408737	177413501	1	0	8	9	1	0.025212352	0.110659701	4.441769299	2552	0	2	2	7	6	2	12	2	0.175407889	0.271992624	1.4376221	7203	0	2	0	1	0	0	6	0	0	0	2	0	3	0	0.754635971	1	-0.629251878	10489	0	2	3	5	2	3	9
CDX2	1	177395775	177399233	9	6	1591	1035	143	3.73783E-27	5.23344E-24	7.658124999	8	1	1	248	365	548	242	235	293	0.015103861	0.034591305	0.760595522	4841	0	2	16	30	45	58	139	141	164	87	313	340	539	254	2.28982E-06	2.3913E-05	2.282490014	1056	1	1	78	81	193	160	317
PAN3	1	177271326	177348868	281	277	128	117	87	0.244578265	0.4844983	-0.4553569	5656	0	2	749	893	599	222	337	310	0.997294249	0.997627276	-0.000611727	12016	0	2	100	80	68	42	37	75	13	17	24	24	50	25	0.000910909	0.004063715	-0.842067872	2472	0	2	382	622	340	372	179
GSX1	1	177442068	177444332	156	41	432	112	47	0.006148561	0.039489696	1.684520418	1744	1	1	13	10	8	7	5	8	0.317485946	0.434081476	0.744529028	8249	0	2	84	226	43	47	132	230	18	13	79	52	33	30	0.006933749	0.021828542	-1.16394509	3503	1	3	154	167	78	82	116
KATNAL1	1	176569174	176609189	204	119	140	67	89	0.627492253	0.808162948	0.177920115	8911	0	2	145	133	128	64	78	73	0.096070255	0.165392999	0.449926751	6456	0	2	88	153	40	59	40	93	23	18	67	52	87	32	0.52457424	0.649854495	-0.187104372	9124	0	2	96	161	89	94	90
RASL11A	1	177647054	177648419	18	17	28	23	5	0.287766195	0.532331817	0.853260469	6063	0	2	5	4	6	1	0	5	0.936053421	0.956433909	-0.108249374	11744	0	2	15	12	14	2	4	10	1	0	9	4	3	6	0.239474195	0.366793289	-0.767189632	7256	0	2	7	5	2	2	1
MTIF3	1	177589238	177595005	440	188	260	60	104	0.418936661	0.65675431	-0.351863607	7206	0	2	242	193	216	78	82	168	0.255254506	0.365586709	0.311150832	7847	0	2	89	374	153	84	150	300	80	106	136	30	148	52	0.356825368	0.493918147	-0.35972893	8085	0	2	29	102	29	39	30
GTF3A	1	177594911	177599321	568	383	666	286	244	0.041030222	0.154765842	0.523485483	2969	0	2	439	540	404	241	279	426	6.83829E-06	3.47302E-05	0.793839716	2183	0	2	248	537	296	183	257	393	242	108	381	197	304	235	0.350585482	0.487363758	0.209054935	8045	0	2	246	584	307	318	292
USP12	1	177672600	177709050	199	98	91	49	51	0.400000757	0.639577126	-0.323781025	7052	0	2	94	237	122	100	119	109	0.003330107	0.009267293	0.951470479	3984	0	2	85	62	31	36	21	35	23	13	58	17	41	42	0.813222528	0.87725893	0.076523083	10804	0	2	87	114	68	67	30
GPR12	1	177816267	177837186	47	57	12	4	16	0.081188723	0.246649007	-1.395806944	3687	0	2	16	17	17	6	14	18	0.121500149	0.200516843	0.892024053	6747	0	2	24	20	6	14	10	14	10	1	12	13	10	10	0.877084979	0.920488499	-0.069933534	11176	0	2	18	38	8	8	0
RPL21	1	177653546	177658054	7640	4269	10093	6084	4797	9.71715E-07	3.83246E-05	1.10814607	284	1	1	5511	7015	5882	3150	3239	4941	8.65804E-05	0.000355525	0.654003491	2700	0	2	1395	2786	1173	2091	1354	1896	1665	1343	2041	1878	3635	3150	6.10258E-06	5.62233E-05	0.884866829	1197	0	2	2707	5967	2328	3726	2913
RNF6	1	178030562	178041042	497	300	426	201	179	0.327805195	0.571060403	0.253363798	6456	0	2	735	622	456	105	155	225	0.007552071	0.018943396	-0.584510786	4420	0	2	321	311	218	139	150	272	108	81	171	84	190	121	0.08391247	0.162177833	-0.310579482	5716	0	2	222	193	119	129	149
WASF3	1	177841177	177913417	698	312	618	210	171	0.63541185	0.813421632	0.166049619	8967	0	2	930	971	707	211	220	355	0.043196613	0.084915044	-0.382085678	5642	0	2	221	632	664	109	410	725	126	99	391	191	258	212	0.108952578	0.198599839	-0.574569183	6063	0	2	612	510	532	265	345
SHISA2	1	178373698	178377553	1822	1003	1701	282	1151	0.415220234	0.65385683	0.42733752	7173	0	2	308	707	434	215	333	294	0.022670543	0.048777084	0.597394849	5153	0	2	345	3519	403	445	288	447	199	799	346	556	573	910	0.678738736	0.776868789	0.249413947	9995	0	2	205	1198	222	295	247
CDK8	1	177955964	178025861	2968	1378	1960	1230	558	0.899243409	0.957917927	0.043880865	11071	0	2	3678	4226	3111	674	1193	1324	0.001229898	0.003828152	-0.461655309	3562	0	2	370	1218	558	375	502	670	231	125	488	233	441	443	0.117006593	0.209608302	-0.374399403	6170	0	2	1217	2702	1475	1283	1016
ATP8A2	1	178053062	178368323	33	22	23	11	11	0.943539459	0.977125136	-0.046795542	11464	0	2	49	85	47	13	13	24	0.251142318	0.361471489	-0.501577849	7807	0	2	37	13	26	12	14	18	8	8	6	2	10	5	0.036201719	0.084126834	-1.016981592	4746	0	2	7	5	5	5	0
AMER2	1	178475644	178486380	17	32	25	7	3	0.531945284	0.742159428	-0.573343609	8155	0	2	49	41	33	3	7	6	0.007445934	0.018702554	-1.614649358	4414	1	3	24	8	45	4	11	50	1	0	3	0	6	3	6.17925E-05	0.000405865	-3.047945596	1679	1	3	7	23	21	10	10
MTMR6	1	178421296	178449068	1159	738	421	204	314	0.040923208	0.154440989	-0.688313619	2968	0	2	1065	1516	1012	408	522	690	0.205988697	0.308746341	0.20349197	7476	0	2	111	219	244	133	215	300	132	160	198	113	397	237	0.076999759	0.151824306	0.496852426	5601	0	2	396	732	377	392	253
NUP58	1	178380226	178420214	2314	1630	1238	545	704	0.132129343	0.334761541	-0.406926528	4421	0	2	2282	2369	2095	561	830	963	0.163437751	0.256734817	-0.186222477	7105	0	2	900	1243	733	505	456	930	315	323	542	303	639	419	0.063152868	0.130021634	-0.283839106	5362	0	2	1399	1987	929	960	728
MIPEP	1	178738886	178807133	1508	560	871	392	525	0.677770375	0.839564628	0.146956468	9326	0	2	527	550	556	357	373	595	7.7864E-08	5.44999E-07	1.033307487	1584	1	1	425	521	210	207	180	316	295	264	363	299	630	393	2.45939E-07	3.41356E-06	0.896050291	794	0	2	191	457	193	203	176
SPATA13	1	178578942	178727840	389	213	570	158	279	0.00974969	0.055490993	0.973660397	1968	0	2	467	730	481	74	73	132	1.66034E-07	1.1056E-06	-1.238096281	1665	1	3	263	300	69	65	42	123	66	115	128	113	229	136	0.083042974	0.160976959	0.583697919	5699	0	2	164	542	87	231	89
TNFRSF19	1	178822906	178879732	182	81	244	227	188	1.05052E-05	0.000279497	1.746759032	421	1	1	13	50	34	11	36	13	0.269540459	0.381805937	0.673716725	7941	0	2	17	56	20	12	10	34	56	29	124	66	86	79	1.50929E-12	6.84955E-11	2.203169438	243	1	1	7	32	5	8	10
SGCG	1	178986654	179102540	312	180	41	19	33	2.66262E-06	8.82368E-05	-2.072126038	338	1	3	58	75	37	28	41	46	0.023686153	0.05074558	0.797144967	5175	0	2	221	155	156	56	53	106	35	14	38	18	43	48	2.53287E-05	0.000187592	-1.331032032	1489	1	3	36	137	60	49	24
FGF9	1	179687259	179717135	6	1	0	0	0	0.379818466	1	-3.175259666	6880	0	2	3	3	2	0	3	2	0.702707639	1	0.580258296	10409	0	2	9	4	0	0	3	0	0	0	0	1	0	0	0.141261066	0.242917049	-2.703995584	6434	0	2	9	0	4	1	1
MICU2	1	179741512	179879589	1171	583	675	394	355	0.952025892	0.981453275	0.016155408	11528	0	2	222	232	221	232	178	304	5.10586E-09	4.2057E-08	1.45328706	1346	1	1	275	526	134	223	128	431	200	94	189	204	392	229	0.357384387	0.494198748	0.231407905	8094	0	2	126	414	84	189	92
ZDHHC20	1	179883869	179928833	940	513	656	352	291	0.658725501	0.826061838	0.109680613	9168	0	2	299	329	268	225	271	359	1.71054E-13	2.32696E-12	1.279624009	815	1	1	82	608	99	144	112	95	187	108	398	176	486	529	0.000643059	0.003021584	1.305629498	2347	1	1	131	565	142	195	111
SAP18	1	179947433	179949736	4731	2909	2683	1443	1093	0.157254253	0.370913716	-0.306108432	4747	0	2	2487	2403	1992	990	1414	1982	6.10366E-06	3.12281E-05	0.668389395	2167	0	2	2184	2294	1651	1080	1424	1345	947	688	1259	940	1249	1011	0.577026838	0.69591557	-0.105562875	9403	0	2	760	1458	670	814	754
LATS2	1	179976377	180023242	416	233	320	176	126	0.500115952	0.719131833	0.19274793	7887	0	2	459	873	667	85	119	175	1.11482E-05	5.42344E-05	-1.071839299	2279	1	3	85	147	170	70	145	139	78	42	110	88	141	100	0.852506211	0.905290177	0.049889164	11035	0	2	110	264	250	169	175
MRPL57	1	179930606	179931814	977	572	646	325	307	0.960394611	0.984305315	-0.01195944	11599	0	2	620	855	586	311	456	476	0.000144128	0.000561471	0.629253194	2846	0	2	305	469	306	290	362	243	327	174	335	240	308	366	0.111504876	0.20218271	0.388945946	6095	0	2	239	413	374	302	305
SKA3	1	179931535	179940997	1634	507	800	445	320	0.745855529	0.880979414	-0.118642393	9869	0	2	2501	3351	2327	939	1309	1875	0.021992526	0.047576806	0.342084504	5125	0	2	436	767	434	216	565	306	195	147	519	199	313	388	0.6626238	0.765494999	-0.127915154	9900	0	2	1041	1678	868	801	796
EEF1AKMT1	1	180122213	180133571	1043	357	637	325	213	0.923158044	0.967829769	0.034894623	11316	0	2	372	452	379	164	279	293	0.000400364	0.00140603	0.622518077	3157	0	2	342	642	314	176	316	192	165	88	481	164	274	436	0.516915849	0.642943932	0.200486817	9084	0	2	186	259	139	142	107
IL17D	1	180137514	180137865	27	0	6	0	2	0.462285506	0.69305446	-1.455612943	7546	0	2	0	2	5	0	3	6	0.350026102	0.469084902	1.477503436	8436	0	2	12	10	4	9	9	2	2	1	0	2	3	0	0.016656919	0.045022673	-1.990236776	4080	1	3	5	1	0	1	1
XPO4	1	180044065	180118107	3556	2137	1221	701	776	0.004074322	0.029049317	-0.756671991	1571	0	2	8204	7189	6675	1935	2924	3348	0.500603273	0.613415496	-0.09916373	9302	0	2	1749	1586	1051	578	634	1543	311	262	578	375	568	566	1.21542E-05	0.000100402	-0.807264374	1335	0	2	5320	5758	3633	2637	2263
CRYL1	1	180188435	180239004	47	46	40	31	24	0.578332591	0.776285465	0.294192031	8506	0	2	54	31	41	9	16	18	0.615003026	0.711970194	-0.247318347	9977	0	2	28	18	83	12	26	38	13	15	25	14	14	7	0.219536387	0.343605915	-0.614317839	7097	0	2	26	31	37	11	24
IFT88	1	180147545	180181820	517	349	119	79	79	3.65262E-05	0.000739837	-1.332577837	553	1	3	364	296	330	62	143	92	0.144836104	0.232038807	-0.410489773	6957	0	2	178	146	190	90	66	186	47	44	57	47	119	59	0.008511553	0.025908201	-0.6322795	3623	0	2	132	309	122	135	101
GJA3	1	180306571	180320654	78	42	105	43	20	0.226710261	0.463221751	0.630325456	5484	0	2	93	169	103	30	35	57	0.47025179	0.585478	-0.233404745	9136	0	2	30	48	63	2	28	62	8	6	25	12	11	22	0.079585733	0.155864227	-0.89812519	5640	0	2	47	68	37	26	14
RNF17	1	180634723	180677573	17	58	0	3	6	0.040220629	0.152444692	-2.630980185	2954	0	2	175	113	40	7	27	24	0.02481036	0.052797018	-1.194989222	5210	0	2	45	14	42	2	12	20	2	8	4	2	4	6	0.009436037	0.028177801	-1.686427956	3693	1	3	13	21	28	1	25
ARHGAP20	1	180822192	180882175	53	29	31	33	13	0.693419991	0.849073506	0.243461493	9482	0	2	1	16	4	2	4	5	0.690688411	0.775459485	0.447634393	10343	0	2	17	10	15	3	13	20	2	3	8	5	6	16	0.376913003	0.514557638	-0.469524644	8207	0	2	4	1	4	4	3
FDX1	1	180901125	180917603	234	252	270	140	244	0.096072157	0.274702831	0.720099289	3917	0	2	711	1738	1064	206	316	386	0.01864911	0.041360808	-0.602485029	4999	0	2	277	137	287	51	44	156	140	106	92	132	102	112	0.475251619	0.607106473	0.291093754	8821	0	2	320	424	193	178	204
ZC3H12C	1	180981933	181027936	67	29	59	25	20	0.500033612	0.719131833	0.355460653	7884	0	2	113	348	276	30	62	67	0.018453364	0.04101693	-0.894126596	4988	0	2	3	19	9	17	18	10	9	7	23	17	25	18	0.072998413	0.145381025	0.812676142	5545	0	2	26	56	37	23	19
RDX	1	180936320	180971907	1941	1605	1302	732	443	0.223678605	0.459795201	-0.334736301	5451	0	2	3451	4313	3186	745	1285	1132	0.006103954	0.015749253	-0.439311121	4297	0	2	585	688	752	453	291	592	164	111	217	139	403	220	1.57649E-06	1.73336E-05	-0.904713641	1003	0	2	2971	2838	2646	1815	1440
ZMYM2	1	180354561	180451644	3609	2455	2456	1559	1721	0.371812042	0.613804964	0.24759693	6823	0	2	10354	14602	9189	3399	5210	6274	0.321513072	0.438398847	0.145417254	8272	0	2	1666	2623	1647	1402	969	1632	949	1097	1499	866	2053	1417	0.093601676	0.176753301	0.272124486	5852	0	2	4307	5368	3774	2678	2200
EXPH5	1	181515014	181549729	45	42	20	19	7	0.307888079	0.551255495	-0.683333321	6276	0	2	44	38	44	6	2	2	0.001762906	0.005292536	-2.233777291	3693	1	3	29	4	18	2	4	10	2	2	4	5	2	5	0.110212759	0.200466157	-1.11748448	6076	0	2	8	15	8	12	3
PSPC1	1	180485234	180553187	3351	1617	3494	2491	1533	0.001540399	0.014271302	0.916857236	1209	0	2	6879	8263	5966	1331	2079	2305	1.8418E-05	8.61241E-05	-0.543077258	2371	0	2	797	1965	880	1191	837	686	721	860	1973	1232	1515	1932	0.000213229	0.001193043	0.916230575	1971	0	2	1436	2904	1859	1839	1249
MPHOSPH8	1	180549514	180568884	2377	1624	1630	980	336	0.484138206	0.708580338	-0.275884419	7740	0	2	1940	2153	1486	42	45	109	9.00555E-49	6.70098E-47	-3.520478763	149	1	3	1818	1655	1239	699	649	1679	117	95	339	268	510	290	1.48397E-14	1.05032E-12	-1.746743054	155	1	3	1042	1214	656	495	474
KDELC2	1	181553540	181572944	147	83	100	31	51	0.828729194	0.926129473	-0.095142687	10480	0	2	189	149	117	53	55	85	0.705424268	0.786508332	0.108594255	10424	0	2	19	30	29	26	40	49	22	36	37	23	49	53	0.035061365	0.081994027	0.71125516	4716	0	2	51	170	68	92	52
ACAT1	1	181673272	181685648	180	116	717	354	98	2.03456E-05	0.000470849	2.090461669	484	1	1	1248	1561	1115	267	257	439	0.000423251	0.001475655	-0.671620364	3180	0	2	79	181	43	101	66	75	33	8	51	68	167	69	0.89643177	0.934037185	-0.049822348	11262	0	2	610	1121	663	756	507
ATM	1	181590957	181650696	481	523	332	190	236	0.672456469	0.835843208	-0.152290307	9287	0	2	484	354	422	107	167	180	0.502796198	0.615383563	-0.153591659	9316	0	2	288	362	259	272	114	284	205	148	178	146	267	221	0.340288997	0.476204264	0.200848417	7988	0	2	142	457	133	228	100
RAB39A	1	181729899	181742587	0	1	5	1	0	0.431386606	1	2.309114341	7300	0	2	11	32	40	16	45	17	0.035347092	0.071578668	1.250657237	5476	0	2	0	0	0	2	0	1	0	0	0	2	0	0	0.981192191	1	0.060745075	11874	0	2	1	17	11	10	9
CUL5	1	181690173	181720556	1614	1218	823	503	416	0.063747563	0.209088273	-0.443080871	3415	0	2	937	1064	643	214	282	376	0.1699156	0.264932799	-0.250400234	7159	0	2	465	690	381	350	254	618	192	166	378	228	607	373	0.851490871	0.904934131	0.027712881	11026	0	2	461	793	370	419	217
SLC35F2	1	181760873	181779146	703	334	453	235	408	0.225643774	0.461885218	0.485833987	5474	0	2	316	295	268	148	231	287	8.73973E-07	5.13772E-06	0.919134799	1886	0	2	140	118	223	98	128	248	182	120	97	132	358	74	0.107966478	0.197095566	0.570017846	6054	0	2	118	230	104	177	93
SLN	1	181822185	181824110	7	8	6	0	3	0.664968024	0.830117189	-0.661623376	9210	0	2	27	19	17	0	6	10	0.345272066	0.464228887	-0.769118555	8405	0	2	14	4	2	3	3	18	1	1	4	1	1	2	0.064352816	0.131935834	-1.506824665	5386	0	2	1	0	0	0	0
CWF19L2	1	181960593	182023275	787	523	510	287	122	0.353509378	0.596479279	-0.335366958	6670	0	2	1546	2264	1454	70	106	202	6.22867E-28	2.05527E-26	-2.497809884	336	1	3	281	577	127	255	168	454	89	40	120	93	191	131	0.00039475	0.002007705	-0.906806734	2168	0	2	368	815	341	442	313
GUCY1A2	1	182130417	182275691	22	28	10	7	4	0.204559198	0.435865935	-1.078191273	5257	0	2	45	62	46	18	12	25	0.803880254	0.861705538	-0.108727513	10961	0	2	15	7	18	9	8	15	4	1	3	0	8	4	0.018096038	0.048122282	-1.397545254	4147	1	3	12	9	4	8	11
AASDHPPT	1	182414224	182437220	332	277	148	78	111	0.129425704	0.331132322	-0.564038037	4378	0	2	45	41	48	20	46	41	0.009809727	0.023835292	0.980829968	4563	0	2	149	142	95	99	23	221	95	61	69	49	41	96	0.929725862	0.955814003	-0.034142557	11479	0	2	30	52	12	22	21
ELMOD1	1	181839717	181882063	98	70	96	37	100	0.128944713	0.330052497	0.831197626	4376	0	2	147	114	106	35	51	52	0.814983897	0.869823495	-0.069966356	11014	0	2	88	64	39	35	30	73	12	18	42	24	42	22	0.102180606	0.188814967	-0.464484454	5980	0	2	34	33	12	14	17
ALKBH8	1	181880053	181939492	1154	464	420	291	200	0.147430712	0.356169923	-0.48034893	4636	0	2	176	305	179	41	72	90	0.175663562	0.272274837	-0.366032227	7206	0	2	528	190	207	114	197	381	125	81	125	268	254	198	0.914506278	0.94624347	-0.035038983	11401	0	2	65	129	86	74	57
KBTBD3	1	182437358	182454856	92	123	82	31	77	0.897447342	0.956815884	0.073310953	11047	0	2	27	39	51	14	16	47	0.195697121	0.296031123	0.646775248	7403	0	2	22	21	15	14	7	15	26	23	30	36	40	56	2.60884E-09	6.01888E-08	1.768654847	478	1	1	16	8	5	2	2
MSANTD4	1	182456210	182471903	171	195	195	82	76	0.837007555	0.93066508	0.07775642	10535	0	2	422	751	625	132	186	243	0.126077546	0.206717206	-0.34759654	6792	0	2	103	268	56	38	35	144	69	32	80	50	115	77	0.75273722	0.832532951	0.104619462	10479	0	2	170	331	105	163	128
GRIA4	1	182496375	182720301	9	3	1	0	0	0.203164232	0.43420007	-3.095249112	5242	0	2	3	5	3	3	3	2	0.402528473	0.520386332	0.964092989	8772	0	2	0	0	2	0	0	0	0	0	0	1	0	0	0.973861433	1	0.102088716	11837	0	2	0	0	1	3	0
DCUN1D5	1	183673319	183689576	1193	783	651	406	420	0.701804071	0.852777978	-0.104125055	9556	0	2	811	1285	1022	389	588	592	0.051468575	0.098450451	0.362366962	5799	0	2	193	225	159	198	113	188	163	85	155	101	203	177	0.145439938	0.248629923	0.28925216	6472	0	2	373	597	399	467	326
DYNC2H1	1	183536344	183673172	796	405	207	180	149	0.026454911	0.114453666	-0.773394903	2589	0	2	861	703	789	81	130	162	1.58249E-10	1.60082E-09	-1.351025048	1096	1	3	254	189	131	196	52	267	55	51	102	107	111	92	0.098667662	0.1838404	-0.458138848	5930	0	2	130	157	130	151	94
PDGFD	1	183232487	183372535	44	8	2	2	1	0.019249047	0.09085907	-2.940534367	2373	0	2	37	17	23	8	10	8	0.735442738	0.811732567	-0.210870013	10569	0	2	48	9	19	11	8	10	2	0	3	0	3	3	0.000130516	0.000780175	-2.762930015	1844	1	3	59	97	26	58	23
TMEM123	1	183903228	183920318	1304	538	639	744	383	0.367340502	0.609748216	0.368293244	6785	0	2	1183	1652	943	460	699	635	0.109321052	0.183531572	0.304080444	6623	0	2	344	607	430	192	180	350	155	181	365	319	553	270	0.069216285	0.139469612	0.389220836	5481	0	2	349	626	387	337	282
BIRC2	1	183926159	183936332	1339	802	981	742	547	0.134939778	0.338285688	0.410220697	4468	0	2	823	1872	1017	377	396	759	0.780556473	0.845367746	0.073658569	10829	0	2	524	450	540	385	374	744	248	163	353	294	520	348	0.463245465	0.595277439	-0.130333037	8765	0	2	689	1032	774	491	654
CEP126	1	184103812	184140847	6	4	5	15	3	0.177994232	0.399782112	1.638196532	4987	0	2	10	9	6	2	4	5	0.884523558	0.920558781	0.133097039	11351	0	2	4	1	0	2	1	9	7	0	2	3	5	3	0.331121357	0.4667186	0.884091575	7929	0	2	0	0	0	0	0
YAP1	1	183976429	184056963	12910	6326	5793	2814	2814	0.06282773	0.207102236	-0.46043099	3398	0	2	3205	5754	4079	907	1562	1447	0.054911043	0.103802	-0.381897588	5868	0	2	2213	3416	1798	2599	1911	2540	1200	593	1545	1064	2130	1597	0.062741936	0.129320072	-0.322883872	5356	0	2	1852	3386	1880	2047	1371
TRPC6	1	184326158	184421013	21	1	0	1	1	0.18316708	0.406913754	-2.706036348	5041	0	2	0	1	1	1	0	0	0.876148066	1	0.474311928	11309	0	2	23	1	6	2	2	6	2	0	1	2	1	1	0.053191954	0.113858863	-1.863987824	5156	0	2	5	2	3	3	3
PGR	1	184494414	184532824	175	93	10	0	8	1.82522E-06	6.40886E-05	-3.622400763	319	1	3	37	27	46	11	33	11	0.562555869	0.667279011	0.325821258	9659	0	2	173	44	173	33	51	98	10	4	15	14	10	7	1.10409E-08	2.17391E-07	-2.662947927	560	1	3	51	68	33	40	24
ARHGAP42	1	184542774	184703330	100	26	119	43	32	0.11638199	0.310084365	0.867426821	4204	0	2	143	136	105	58	56	92	0.100617411	0.171754462	0.451272992	6511	0	2	90	48	61	27	8	18	52	23	44	25	53	51	0.139146053	0.240028573	0.624420095	6414	0	2	252	95	74	50	60
CCDC82	1	186228657	186242501	1924	1021	346	126	125	3.76808E-13	7.67386E-11	-2.092701263	55	1	3	30	80	41	9	23	53	0.406218147	0.523751669	0.430244161	8796	0	2	967	654	359	230	376	478	126	137	232	115	173	184	0.00016343	0.00094908	-1.010326576	1899	1	3	9	16	8	9	16
MAML2	1	186248215	186459976	384	243	310	93	97	0.60117203	0.791127831	-0.181906613	8688	0	2	405	387	385	31	48	61	2.08929E-13	2.81458E-12	-1.753641908	823	1	3	380	310	97	153	103	149	20	30	111	49	130	119	0.00774209	0.023929308	-0.889237384	3568	0	2	182	486	113	216	133
CEP57	1	186544478	186557880	2185	641	535	258	274	0.006336749	0.040397226	-1.042401058	1757	1	3	853	950	577	231	292	454	0.783981052	0.847173287	0.053125224	10856	0	2	606	594	530	176	315	583	123	91	174	145	463	142	0.002225912	0.008505666	-0.801747322	2886	0	2	488	668	302	312	258
MTMR2	1	186477870	186536162	186	206	196	111	127	0.31177401	0.554302768	0.382174152	6320	0	2	266	218	212	173	158	226	1.36838E-05	6.55059E-05	1.043711726	2316	1	1	65	91	74	56	43	59	74	61	117	72	119	111	4.17096E-09	9.18111E-08	1.087215018	501	1	1	57	193	79	74	45
SESN3	1	186709430	186755154	592	154	727	170	184	0.13627842	0.340483108	0.726126209	4483	0	2	56	26	55	17	12	32	0.81039162	0.866089444	0.124935541	10995	0	2	119	130	47	53	16	29	62	31	78	34	524	117	0.003233146	0.011583864	1.459421263	3078	1	1	56	99	26	35	24
FAM76B	1	186558457	186569255	339	187	311	141	149	0.119720178	0.314563855	0.456373	4263	0	2	513	757	546	221	302	403	0.036553873	0.073740283	0.368440176	5496	0	2	191	178	101	71	49	120	71	47	93	65	216	139	0.126177756	0.222353515	0.370293477	6275	0	2	322	586	234	282	190
ENDOD1	1	186758983	186769074	58	4	37	7	17	0.719301133	0.863905819	0.347961729	9682	0	2	111	65	109	24	29	64	0.955021117	0.969093824	-0.022533395	11829	0	2	29	11	6	17	20	40	17	14	19	17	34	22	0.191935762	0.308802985	0.535230116	6892	0	2	76	98	43	71	61
FUT4	1	186918009	186919080	149	73	118	102	59	0.102175509	0.28561714	0.675477656	4007	0	2	18	23	19	8	4	9	0.839891128	0.888537494	-0.133140382	11124	0	2	108	58	665	87	169	136	77	15	37	53	88	55	0.00646513	0.020624082	-1.465610107	3457	1	3	0	4	9	4	6
AMOTL1	1	186812200	186878971	90	40	92	96	22	0.091648416	0.267114313	1.014228234	3842	0	2	102	277	188	14	13	14	3.30847E-08	2.43404E-07	-2.39446594	1507	1	3	129	27	153	84	33	52	8	8	23	16	56	17	0.000836174	0.003773049	-1.556489445	2444	1	3	90	76	97	68	61
ANKRD49	1	186932541	186935338	884	475	222	225	236	0.180886059	0.40433142	-0.541843419	5011	0	2	729	582	666	246	302	515	0.061112385	0.113607146	0.404038999	5968	0	2	273	430	135	187	169	194	118	145	190	163	336	204	0.113852103	0.205135482	0.326489771	6133	0	2	205	349	168	217	135
PANX1	1	186973797	186995102	561	275	296	107	121	0.177956893	0.399778411	-0.437220852	4986	0	2	323	866	486	102	137	188	0.035257306	0.07142294	-0.613210019	5474	0	2	45	105	77	68	38	81	69	41	94	57	104	89	0.001427834	0.005899939	0.705344669	2668	0	2	49	93	130	117	104
CWC15	1	186781158	186795987	4075	2569	2600	1163	1155	0.359423904	0.601669348	-0.199816382	6726	0	2	3366	3779	3008	1238	1842	2787	0.000758133	0.002476554	0.515900344	3394	0	2	1103	1723	1088	846	918	1269	745	535	928	645	1348	967	0.281592084	0.412579934	0.139799307	7602	0	2	1592	2805	1431	1276	1392
HEPHL1	1	186998174	187034776	188	113	88	49	143	0.52476748	0.737598261	0.375407961	8096	0	2	11	9	6	9	8	35	0.000936342	0.002996025	2.257380527	3465	1	1	32	28	9	146	19	7	56	121	148	100	193	148	0.004056756	0.013998091	2.052921297	3196	1	1	12	10	2	39	2
VSTM5	1	187083369	187092170	388	372	172	61	142	0.101031508	0.283693637	-0.750002651	3989	0	2	53	46	51	33	47	48	0.001042571	0.003302568	1.109853863	3500	1	1	66	98	61	97	36	86	61	52	60	49	79	76	0.133198089	0.231579461	0.379771183	6362	0	2	13	47	37	32	7
MED17	1	187090983	187105017	2672	1536	1387	676	708	0.169543677	0.387879642	-0.325521306	4896	0	2	2161	3469	1738	625	1031	904	0.492990508	0.606568168	-0.144460716	9262	0	2	1025	978	752	685	510	1194	404	341	630	430	842	613	0.478349275	0.609642413	-0.09070048	8843	0	2	842	1369	872	704	636
SMCO4	1	187190210	187218915	311	190	117	33	73	0.041484165	0.155927561	-0.903809106	2980	0	2	78	96	87	93	93	142	8.1593E-11	8.53416E-10	1.679719295	1060	1	1	78	117	61	53	75	70	43	47	50	51	54	57	0.862122767	0.912684032	0.043540895	11072	0	2	22	115	63	55	47
CEP295	1	187126322	187166103	2615	1207	800	300	123	0.00047446	0.00580811	-1.52269946	915	1	3	1995	1784	1660	63	84	165	1.28265E-37	6.32031E-36	-2.832613468	225	1	3	1255	1215	660	524	414	905	77	88	242	210	202	274	5.12379E-12	2.08506E-10	-1.593314707	271	1	3	401	743	248	337	262
SLC36A4	1	187334847	187440561	74	17	24	14	22	0.860577225	0.940697326	-0.126133366	10722	0	2	34	35	46	38	45	41	0.000117083	0.000466884	1.470996765	2780	1	1	6	7	6	8	4	9	12	7	6	2	26	10	0.02555639	0.063777265	1.159169427	4420	0	2	26	25	16	13	9
TAF1D	1	187114696	187125651	1820	1182	779	495	194	0.021730253	0.099133903	-0.832059572	2455	0	2	329	189	115	12	30	19	2.8378E-06	1.53552E-05	-2.033081505	2049	1	3	608	593	1071	541	517	749	174	126	189	126	328	242	5.61814E-08	9.16522E-07	-1.282743189	676	1	3	47	66	54	68	70
FAT3	1	187668482	188084168	41	87	137	111	28	0.06760558	0.217538093	1.178347347	3481	0	2	128	122	84	10	10	20	1.74545E-05	8.21385E-05	-1.727590755	2356	1	3	48	157	0	10	6	15	6	6	116	24	25	24	0.595677953	0.712101513	0.521647442	9501	0	2	147	231	159	102	35
CHORDC1	1	188868386	188880806	2296	1801	1285	736	452	0.044867855	0.164559543	-0.531389731	3054	0	2	1239	1393	1012	447	530	803	0.054504332	0.103192442	0.306911205	5858	0	2	1103	2475	505	544	351	718	296	180	692	317	610	436	0.084834135	0.163586438	-0.504668037	5729	0	2	1067	2103	440	438	311
GRM5	1	189235311	189490666	1	0	2	1	0	0.62052457	1	1.691747454	8861	0	2	0	3	1	1	2	2	0.323847257	1	1.697727685	8286	0	2	0	0	1	0	0	0	0	1	0	0	0	0	0.849275723	1	0.5922754	10988	0	2	1	0	0	0	0
NOX4	1	189025654	189140212	738	334	367	210	82	0.242954023	0.483104565	-0.47714618	5635	0	2	71	52	52	35	44	83	0.000562728	0.00189404	1.18598839	3294	1	1	75	155	70	17	9	33	48	50	107	33	135	105	0.010275102	0.030217019	1.083683459	3750	1	1	35	133	42	48	5
RAB38	1	189571401	189599103	2	2	0	2	1	0.960134222	0.984300148	0.116021982	11596.5	0	2	251	96	85	8	23	18	0.000247275	0.000911717	-1.836393709	3007	1	3	1	1	3	1	2	4	2	1	2	2	1	1	0.838998463	0.896731445	0.188383862	10922	0	2	25	24	10	23	24
FZD4	1	190012921	190017370	200	117	153	93	57	0.591998541	0.784494976	0.187499946	8622	0	2	164	242	194	37	61	79	0.091078716	0.157903005	-0.438826117	6411	0	2	242	71	207	110	76	160	23	16	43	30	86	23	1.52223E-05	0.000121911	-1.526685997	1377	1	3	110	78	65	68	59
CTSC	1	189543431	189559491	14429	13277	5222	1644	2905	0.00018069	0.002680883	-1.311901032	754	1	3	8008	7133	9037	3586	4194	8765	0.001893821	0.005626151	0.724744983	3732	0	2	9265	4395	16747	6052	4536	8508	5216	5273	8481	5069	8079	9754	0.340642975	0.476424949	0.297607945	7993	0	2	4222	6424	2477	2368	2203
PRSS23	1	190098084	190104362	41	29	217	62	56	3.47314E-07	1.54991E-05	2.357232647	251	1	1	249	312	297	72	214	143	0.282316801	0.396258561	0.309141954	8017	0	2	46	56	47	35	16	58	33	15	65	23	28	36	0.433041852	0.566884495	0.248211413	8586	0	2	161	62	68	26	25
TMEM135	1	189832682	189998640	86	58	62	32	25	0.914143846	0.963608037	-0.047581775	11186	0	2	452	461	383	165	263	254	0.020265639	0.044360344	0.418517841	5065	0	2	35	19	31	18	17	16	15	5	12	8	11	11	0.162310318	0.270620124	-0.563660548	6638	0	2	129	232	90	119	106
ME3	1	190149687	190268115	33	16	92	38	32	0.00011046	0.001803591	1.944590856	686	1	1	42	76	55	11	29	26	0.871406541	0.91126998	-0.068481138	11276	0	2	3	5	1	9	12	10	6	3	21	14	27	9	0.024265406	0.061067753	1.32655979	4383	0	2	25	17	14	37	30
FAM181B	1	190277427	190279631	134	74	166	60	28	0.418518843	0.656676749	0.398367696	7198	0	2	288	324	295	43	51	63	5.44916E-07	3.33231E-06	-1.185228228	1813	1	3	88	31	125	66	110	134	28	14	36	26	41	33	0.001599548	0.006475703	-1.188462326	2724	1	3	191	340	241	239	214
RAB30	1	190337157	190385603	502	399	220	161	140	0.115699096	0.309073593	-0.493652085	4193	0	2	2713	8238	4013	720	827	1263	0.000329329	0.00117707	-1.036303542	3102	1	3	474	148	375	261	259	358	64	66	72	84	117	98	2.98657E-06	3.01887E-05	-1.366306781	1091	1	3	862	740	1394	600	597
PRCP	1	190297671	190326933	251	246	228	90	137	0.820873654	0.921857409	0.085610838	10424	0	2	775	802	1096	452	611	1090	7.84002E-05	0.000324095	0.958825651	2682	0	2	81	137	145	67	442	79	73	50	69	283	290	69	0.902822467	0.937948768	0.082724359	11297	0	2	165	289	267	104	163
PCF11	1	190407182	190427905	206	132	472	247	70	0.005348554	0.035491206	1.350050278	1688	1	1	1380	3001	1761	82	85	130	7.76967E-32	3.10983E-30	-2.997469793	277	1	3	190	219	108	108	125	87	28	14	62	77	122	68	0.017395852	0.046586076	-0.723574676	4118	0	2	531	701	485	400	479
DDIAS	1	190327362	190335387	438	162	181	73	80	0.15176453	0.362764511	-0.551453192	4686	0	2	264	571	437	144	228	261	0.196068363	0.296482535	0.331846589	7406	0	2	159	141	95	53	119	128	61	33	89	57	84	105	0.535513316	0.659921874	-0.154243668	9180	0	2	51	111	75	47	72
ANKRD42	1	190428652	190446204	3	1	0	0	2	0.935630841	1	-0.23216876	11406	0	2	8	17	18	2	5	11	0.990002739	0.99331768	-0.009970124	11981	0	2	1	0	2	0	0	2	0	0	0	2	0	0	0.804891831	1	-0.527373543	10759	0	2	1	0	0	2	3
CCDC90B	1	190445979	190454198	389	382	238	99	101	0.044204501	0.162873227	-0.655707855	3040	0	2	604	733	539	211	307	385	0.071627656	0.129549074	0.282103099	6137	0	2	184	285	189	58	123	177	55	49	110	41	218	123	0.323691267	0.459121194	-0.279930366	7874	0	2	315	396	217	210	163
CREBZF	1	191541229	191549706	80	23	28	12	11	0.287816595	0.532337133	-0.7050864	6064	0	2	24	26	19	6	4	9	0.435497046	0.55352009	-0.50513119	8933	0	2	62	16	20	16	11	26	3	5	25	2	22	20	0.303942224	0.437695854	-0.53502542	7744	0	2	29	27	18	22	23
SYTL2	1	191553784	191606555	383	288	158	57	22	0.002512613	0.020586188	-1.44814814	1367	1	3	424	380	293	68	47	97	0.000372621	0.001316103	-1.006210692	3139	1	3	192	559	205	136	89	207	11	22	54	48	96	97	7.26588E-06	6.52509E-05	-1.522869483	1228	1	3	122	369	172	122	94
EED	1	191746048	191761996	269	254	257	120	142	0.535268007	0.745435404	0.20548459	8170	0	2	461	469	248	107	139	198	0.806445834	0.863037158	-0.059500671	10979	0	2	129	144	60	63	42	131	75	35	95	79	140	79	0.05973492	0.124740901	0.429720147	5286	0	2	211	228	74	129	86
CCDC83	1	191606645	191632202	10	4	0	0	3	0.48469291	0.70900161	-1.488023664	7745	0	2	76	60	79	4	10	20	0.004363244	0.011750129	-1.411401995	4117	1	3	2	3	0	1	0	6	0	1	0	0	0	4	0.719508251	0.808018024	-0.543506736	10228	0	2	16	29	25	42	34
PICALM	1	191631663	191694179	790	703	681	261	222	0.428193005	0.66463277	-0.235128863	7277	0	2	1404	2449	1588	276	377	471	1.30835E-06	7.4656E-06	-0.920604854	1943	0	2	786	341	333	234	195	403	143	111	251	149	293	232	0.108780405	0.198351571	-0.390494424	6061	0	2	669	685	696	402	418
TENM4	1	193208186	193804627	39	221	148	59	83	0.810696525	0.915384251	0.171202733	10367	0	2	866	581	538	103	106	236	0.00200492	0.005929193	-0.858651139	3749	0	2	8	108	22	36	18	48	36	38	40	27	136	89	0.005969443	0.019327957	1.186247522	3406	1	1	106	383	231	283	173
NARS2	1	193877714	193930407	633	339	375	223	375	0.305050509	0.548806738	0.416670358	6244	0	2	371	449	342	178	259	231	0.003244666	0.009056801	0.568634412	3972	0	2	97	176	200	164	75	134	157	60	101	86	182	322	0.061340866	0.127299553	0.61056944	5318	0	2	89	206	124	155	107
GAB2	1	193942503	194032912	209	11	41	144	130	0.348660996	0.591899336	1.328934658	6630	0	2	403	423	306	30	62	76	2.4853E-09	2.13105E-08	-1.43815573	1293	1	3	47	25	103	6	30	25	29	32	32	51	39	203	0.035634976	0.083100552	1.173719389	4730	0	2	46	106	120	64	39
USP35	1	194251098	194279096	11	5	2	4	2	0.68717424	0.845394369	-0.544289922	9405	0	2	132	177	94	12	4	36	0.001125484	0.003535915	-1.649798235	3529	1	3	21	8	16	0	8	5	4	2	4	1	0	2	0.088258933	0.168656994	-1.449205243	5782	0	2	8	0	2	1	1
KCTD21	1	194279096	194290853	10	3	9	4	0	0.930759129	0.971977718	0.134223122	11363	0	2	10	7	7	8	10	20	0.003019388	0.008509393	1.959573725	3934	1	1	2	4	5	4	1	2	5	1	10	7	2	2	0.107198573	0.196084579	1.196952878	6041	0	2	3	27	0	7	0
ALG8	1	194292665	194303045	328	255	128	92	134	0.415099668	0.653850567	-0.345990354	7172	0	2	725	655	574	330	569	574	9.47994E-08	6.55671E-07	0.921216927	1603	0	2	110	166	97	67	54	93	89	66	159	72	134	141	6.7297E-05	0.000438883	0.774657499	1691	0	2	352	537	281	283	258
KCTD14	1	194325420	194328770	4	4	0	2	2	0.816484918	0.918309827	-0.449857071	10409	0	2	68	72	52	9	20	21	0.132120154	0.214940007	-0.619106994	6846	0	2	2	11	6	0	3	17	0	0	1	2	2	2	0.057551275	0.121306471	-1.880426676	5237	0	2	3	4	7	8	7
RSF1	1	194375000	194433346	1134	931	1667	694	198	0.482684532	0.707658257	0.342204571	7726	0	2	2291	3319	2469	105	132	211	9.1289E-54	8.09697E-52	-2.841869616	125	1	3	838	1713	466	404	505	639	69	49	228	131	502	269	8.63601E-06	7.52869E-05	-1.426751429	1265	1	3	953	1946	530	715	440
INTS4	1	194331657	194364002	819	750	527	250	336	0.436026407	0.670733326	-0.249531657	7346	0	2	1866	963	1246	445	526	710	0.853054788	0.898007827	0.047812422	11186	0	2	525	780	274	219	201	384	191	113	449	151	443	281	0.896962861	0.934224023	0.031283472	11265	0	2	770	1227	698	648	457
AAMDC	1	194363483	194374740	20	16	48	11	14	0.111786488	0.302125735	1.111892594	4143	0	2	59	62	43	14	15	27	0.604573713	0.702979418	-0.214486115	9926	0	2	23	21	15	11	11	9	6	7	26	11	18	9	0.439365644	0.572801078	0.311213276	8625	0	2	4	18	20	12	11
GDPD4	1	194560291	194594332	2	0	8	0	0	0.549927335	0.755504547	1.897321373	8292	0	2	2	3	2	1	3	3	0.322842506	0.439886304	1.308369145	8280	0	2	0	0	0	0	0	0	0	0	0	0	1	0	0.730586389	1	1.073166741	10300	0	2	0	0	0	0	1
CLNS1A	1	194436211	194446357	1764	1679	1584	576	638	0.583959809	0.779517795	-0.159735061	8559	0	2	2458	2666	1985	838	1238	1314	0.039623467	0.078976829	0.282518678	5564	0	2	845	1858	890	547	896	715	495	553	1123	482	1359	711	0.264335869	0.393772249	0.265563695	7472	0	2	1048	1473	1001	896	801
AQP11	1	194446072	194462939	10	7	4	3	3	0.711085428	0.859672734	-0.448724637	9616	0	2	153	120	59	34	64	27	0.995643855	0.996816901	-0.002386426	12006	0	2	8	2	1	1	6	5	4	3	1	4	4	1	0.800591503	0.868219402	0.201914698	10736	0	2	125	30	57	36	39
PAK1	1	194485123	194554457	784	916	1378	382	545	0.165986421	0.38286942	0.522789148	4856	0	2	2019	3371	1950	490	650	821	0.003224775	0.009008083	-0.541455477	3969	0	2	322	699	190	338	133	220	136	152	513	306	434	367	0.03814874	0.087573752	0.585142347	4805	0	2	657	1554	588	801	569
MYO7A	1	194595111	194693931	39	32	49	8	7	0.812775505	0.916114537	-0.180706526	10384	0	2	6	11	13	1	2	0	0.136657617	0.220968149	-1.936666644	6889	0	2	0	11	5	9	12	19	1	1	1	3	8	3	0.086708992	0.166416074	-1.335538596	5757	0	2	0	2	6	8	5
CAPN5	1	194696827	194747129	44	133	200	71	66	0.133322178	0.335993882	0.899364113	4444	0	2	178	124	120	74	152	148	2.69602E-05	0.000121953	1.135823013	2451	1	1	100	17	43	15	8	14	4	2	17	11	10	41	0.238324705	0.365338456	-0.734815597	7250	0	2	40	136	19	79	21
TSKU	1	194859318	194874079	1302	752	1383	617	548	0.021967568	0.099780507	0.539317809	2466	0	2	3708	3078	3330	1302	1769	2192	0.020880659	0.045535772	0.382591601	5084	0	2	506	499	494	661	343	539	716	297	779	829	854	976	5.50736E-06	5.13526E-05	1.074938303	1182	1	1	872	2022	765	1047	581
ACER3	1	194760382	194819421	657	553	525	202	300	0.968136817	0.987559973	-0.01301871	11650	0	2	1126	2281	1251	537	842	804	0.203732872	0.306208454	0.283521737	7454	0	2	181	210	204	157	84	113	120	82	147	107	224	241	0.028259606	0.068978959	0.484493924	4519	0	2	238	576	232	352	207
LRRC32	1	195021646	195040782	14	8	33	1	7	0.435409144	0.670288321	0.881862001	7341	0	2	6	5	4	0	0	3	0.485747581	0.599900815	-1.143841411	9218	0	2	0	0	0	3	2	0	2	1	0	0	0	4	0.631715936	0.740493553	0.826033537	9735	0	2	0	0	0	0	0
EMSY	1	195122952	195162521	1258	744	890	587	210	0.931089843	0.97214181	-0.033490079	11365	0	2	2254	1971	1975	178	221	376	1.79488E-18	3.55354E-17	-1.694589028	560	1	3	263	402	383	234	319	484	31	61	105	111	209	149	6.07934E-06	5.61499E-05	-1.198209779	1194	1	3	778	1299	1222	756	791
THAP12	1	195171599	195186845	716	405	497	224	286	0.642180804	0.817347507	0.136765105	9025	0	2	635	706	547	215	292	375	0.122317397	0.201655462	0.240903412	6754	0	2	519	447	191	193	118	429	150	109	241	190	273	228	0.916818446	0.947141273	-0.024048519	11419	0	2	415	522	255	222	160
WNT11	1	195311153	195346046	104	83	34	51	34	0.646239575	0.819279714	-0.253541365	9062	0	2	69	59	35	17	24	18	0.849708346	0.89584599	-0.083374016	11170	0	2	45	9	24	11	32	68	9	5	19	24	21	12	0.264896245	0.39428746	-0.552021706	7478	0	2	53	18	46	20	80
UVRAG	1	195482143	195567724	356	179	156	97	65	0.169126751	0.387366523	-0.462419242	4890	0	2	247	310	188	110	161	193	0.001235726	0.003843055	0.665739248	3565	0	2	82	90	67	42	44	73	48	36	69	42	103	74	0.013269389	0.037282757	0.456470795	3925	0	2	85	88	53	37	45
IL18BP	1	195589072	195590434	32	6	10	22	5	0.618249333	0.802055603	0.501077117	8843	0	2	0	1	0	3	5	0	0.028286479	0.05908293	4.369145874	5309	0	2	2	1	0	9	0	21	0	6	2	2	9	3	0.980530055	0.987604845	0.025961178	11870	0	2	2	1	0	0	0
NUMA1	1	195605955	195620667	1018	757	2060	803	153	0.181556214	0.404698736	0.770269226	5025	0	2	4690	3770	3895	14	26	32	9.1549E-130	4.8333E-127	-6.110900121	21	1	3	2221	2233	2025	1127	914	2317	55	39	187	194	315	267	3.73318E-24	1.58344E-21	-2.898807253	26	1	3	913	2154	761	1502	766
RNF121	1	195590540	195602497	434	134	208	180	105	0.639194883	0.815353819	0.204818906	9007	0	2	190	133	119	89	91	138	0.001646727	0.004974732	0.870404638	3670	0	2	76	149	67	43	56	175	58	39	105	72	128	112	0.070913908	0.142008096	0.451488497	5515	0	2	37	106	30	49	48
LAMTOR1	1	195624133	195629492	240	154	214	78	54	0.892631399	0.955592497	-0.050821386	11001	0	2	2238	1987	1500	217	395	485	1.18623E-08	9.21633E-08	-1.073770148	1427	1	3	178	111	114	94	113	157	87	29	67	53	40	46	0.068525259	0.138482052	-0.598873401	5465	0	2	532	760	374	420	474
SLCO2B1	1	195701819	195741938	0	3	1	0	0	0.715945963	1	-1.495764799	9654	0	2	0	0	1	1	3	3	0.037105635	1	3.989707682	5513	0	2	0	0	0	0	0	1	0	0	0	0	0	0	0.971490546	1	0.111381724	11738	0	2	0	0	0	0	0
ANAPC15	1	195634136	195636365	1243	739	1111	646	227	0.648610015	0.821090169	0.181228701	9075	0	2	671	445	408	113	222	355	0.662320952	0.750625084	0.120012622	10226	0	2	739	340	953	708	717	727	282	136	329	256	207	135	0.002300021	0.008737386	-1.081069464	2903	1	3	216	375	128	178	178
TPBGL	1	195806396	195808663	14	11	4	0	3	0.244353226	0.484292667	-1.626342958	5653	0	2	10	10	5	6	9	1	0.377952503	0.496723495	0.824619108	8613	0	2	2	17	1	0	4	0	0	1	1	0	0	1	0.124069301	0.219479668	-2.185221552	6250	0	2	4	16	1	4	10
PGM2L1	1	195813190	195850986	358	178	77	38	66	0.006528692	0.041291856	-1.190644947	1771	1	3	554	412	435	126	205	272	0.704052289	0.785373551	0.083349266	10418	0	2	1049	128	220	79	115	188	52	55	73	62	77	133	0.005587431	0.018273483	-1.327647332	3372	1	3	432	166	228	49	161
CHRDL2	1	195926250	195964081	7	0	2	0	0	0.637824655	1	-1.610878072	8989	0	2	19	173	58	2	1	8	0.000123998	0.000490989	-3.164023124	2800	1	3	1	0	1	3	2	2	0	0	0	0	0	0	0.137881888	1	-2.59334988	6402	0	2	3	1	4	3	11
XRRA1	1	195985602	196000579	1	0	1	0	0	0.922460875	1	0.441897029	11303.5	0	2	0	6	3	0	0	0	0.357731064	1	-2.607856142	8486	0	2	0	0	1	0	1	0	0	0	0	0	0	0	0.90323282	1	-0.378804568	11327	0	2	2	0	2	0	1
RNF169	1	195964019	195987402	229	109	158	61	53	0.802025718	0.911568847	-0.09457872	10296	0	2	552	789	712	54	79	99	1.04865E-16	1.86021E-15	-1.816999946	625	1	3	96	39	54	77	78	98	20	19	46	37	57	66	0.184664585	0.299791114	-0.427015284	6827	0	2	44	49	138	88	160
POLD3	1	195879127	195910184	2826	1460	1541	969	619	0.526715203	0.738501939	-0.170191636	8113	0	2	2360	1614	2124	256	390	453	6.76603E-08	4.76588E-07	-1.163798507	1574	1	3	715	1340	648	568	658	1132	436	236	709	513	522	736	0.655146494	0.758764496	-0.089313838	9872	0	2	809	1635	728	948	620
KCNE3	1	195858569	195863712	0	2	6	0	1	0.581641223	0.778011435	1.459155503	8538	0	2	1	8	5	0	2	1	0.570620863	0.67396117	-0.919969422	9758	0	2	1	0	1	2	5	1	1	0	0	1	2	0	0.436467834	0.569831571	-1.059709983	8611	0	2	0	0	1	1	2
LIPT2	1	195861184	195863729	47	24	48	19	28	0.202175824	0.432912231	0.709411729	5232	0	2	0	1	1	0	0	0	0.9037148	1	-0.488510605	11460.5	0	2	11	42	4	24	10	15	11	17	26	14	37	24	0.040386446	0.091566966	0.868583834	4865	0	2	0	1	0	0	0
P4HA3	1	196015602	196022249	19	5	42	11	10	0.055484385	0.190055228	1.578356341	3270	0	2	18	18	11	10	5	15	0.268316629	0.380412592	0.719876418	7933	0	2	3	42	3	10	26	3	4	2	21	35	11	4	0.623035927	0.733828923	0.378514402	9673	0	2	0	8	0	3	4
SPCS2	1	196000700	196008838	1893	1046	1133	513	888	0.69570376	0.849788835	0.140138469	9506	0	2	668	798	597	404	531	639	5.14637E-11	5.49161E-10	0.961491497	1039	0	2	399	911	312	212	474	461	331	285	751	521	354	521	0.026320315	0.065271068	0.637914596	4448	0	2	210	495	233	289	265
NEU3	1	196008361	196013053	94	63	118	46	88	0.03261142	0.132636352	0.985125891	2754	0	2	32	33	37	14	33	7	0.424787682	0.542553804	0.467055232	8883	0	2	49	67	18	24	17	39	23	32	32	45	29	18	0.156041892	0.262704088	0.52169602	6574	0	2	15	43	26	25	16
C2CD3	1	196053370	196115976	141	119	137	56	60	0.686123955	0.844537107	0.147739986	9400	0	2	233	181	212	36	38	73	0.008689618	0.021428335	-0.784204968	4496	0	2	95	124	41	54	37	76	18	11	53	41	47	27	0.068498361	0.138453065	-0.527842343	5464	0	2	86	215	94	131	55
PPME1	1	196023417	196053237	717	491	572	392	884	0.02974464	0.124642617	1.079073656	2673	0	2	1214	1263	1171	688	783	1082	1.3783E-07	9.27255E-07	0.829742433	1648	0	2	289	358	109	208	118	197	299	167	238	216	471	292	1.62558E-05	0.000128971	1.017025917	1390	1	1	345	611	301	333	220
DNAJB13	1	196119549	196123957	39	23	20	19	18	0.681657346	0.841849815	0.265479217	9367	0	2	19	26	12	4	3	6	0.314905029	0.431190818	-0.758360897	8233	0	2	15	32	32	13	19	24	5	4	7	4	18	9	0.01076395	0.031420022	-1.039693512	3778	1	3	0	0	2	3	2
PAAF1	1	196124040	196138961	222	92	252	96	90	0.053564763	0.18592467	0.719735543	3227	0	2	137	170	147	33	73	85	0.846485797	0.893518897	0.052760016	11153	0	2	65	135	39	52	40	124	26	26	71	48	93	74	0.599021787	0.714627031	0.139182774	9522	0	2	47	114	51	86	42
PLEKHB1	1	196222945	196230992	5	10	18	6	0	0.712789311	0.860423396	0.516689317	9628	0	2	75	64	71	1	4	4	5.19165E-07	3.18715E-06	-3.241723618	1806	1	3	3	6	8	3	3	3	0	0	0	0	5	0	0.068913919	0.13902108	-2.104358746	5474	0	2	35	65	70	32	46
FAM168A	1	196231948	196381968	72	54	210	55	35	0.013978311	0.072453059	1.276047098	2161	0	2	259	325	249	32	69	63	4.58958E-05	0.000199157	-1.014865738	2555	1	3	10	82	15	11	19	16	11	16	22	25	25	39	0.228973294	0.354800044	0.544089467	7169	0	2	89	318	201	107	146
MRPL48	1	196141730	196151565	1107	823	776	343	523	0.880989282	0.951128766	0.048197208	10905	0	2	1217	1213	968	479	664	947	5.6895E-05	0.000241962	0.621513714	2607	0	2	150	704	190	203	341	266	180	93	420	283	357	246	0.339274124	0.475052697	0.307607543	7983	0	2	380	853	393	412	373
RELT	1	196383050	196396224	2	3	25	15	4	0.003682682	0.026995891	3.236995785	1528	1	1	18	15	12	9	16	15	0.039381797	0.078558111	1.167060896	5560	0	2	3	0	0	2	0	0	1	1	0	0	3	2	0.546471052	1	0.932622117	9242	0	2	5	2	9	3	5
RAB6A	1	196157061	196221090	1685	1564	2361	970	735	0.126766901	0.326895239	0.439538983	4343	0	2	3042	4642	2897	315	487	582	2.0124E-21	4.76741E-20	-1.589191976	468	1	3	472	1093	559	468	493	620	165	192	368	295	715	463	0.179054667	0.292448885	-0.265072222	6782	0	2	1912	2553	2008	1498	1279
ARHGEF17	1	196399618	196440215	230	323	600	209	114	0.121353808	0.317276391	0.717222425	4282	0	2	319	218	365	23	49	42	4.68494E-07	2.90016E-06	-1.690127484	1791	1	3	36	171	82	84	20	58	26	26	87	57	150	177	0.087714825	0.167966502	0.687559733	5770	0	2	21	211	37	59	50
P2RY6	1	196443819	196444982	2	5	36	9	14	0.001190123	0.01185994	3.134028565	1124	1	1	15	21	21	6	9	4	0.773650642	0.840104277	-0.199453181	10788	0	2	0	2	5	3	2	2	3	2	2	4	5	9	0.08513239	0.164017425	1.312232301	5734	0	2	2	4	9	7	8
FCHSD2	1	196494667	196623752	289	217	100	51	45	0.000543923	0.006544019	-1.143572655	931	1	3	376	667	357	61	90	92	4.09989E-06	2.1749E-05	-1.153180149	2090	1	3	82	166	51	75	67	79	21	14	47	38	56	39	0.004103096	0.014127051	-0.726078405	3203	0	2	116	324	213	124	77
P2RY2	1	196471138	196482124	9	5	30	13	16	0.002563754	0.020854469	2.341841922	1377	1	1	72	77	62	28	66	46	0.02759597	0.057814613	0.74433787	5293	0	2	0	19	14	7	6	10	6	4	11	14	11	15	0.203545976	0.323811717	0.702112144	6975	0	2	10	10	11	8	24
KLHL35	1	196849181	196859825	8	4	20	0	29	0.065418856	0.212763244	2.47455992	3444	0	2	1	6	5	0	1	0	0.298907667	1	-2.101331356	8135	0	2	1	2	0	5	0	2	4	1	0	0	2	2	0.682120706	0.779408706	0.496018486	10014	0	2	1	0	0	2	2
MAP6	1	196892801	196929752	165	93	432	155	118	5.53211E-06	0.000167473	1.605877207	370	1	1	249	334	284	157	186	220	0.000252228	0.000926283	0.736558679	3019	0	2	52	103	39	31	15	22	18	16	8	23	76	41	0.923730424	0.951513088	0.040274261	11455	0	2	41	462	70	39	14
DGAT2	1	196969913	196986056	187	124	54	17	30	0.002238812	0.018826529	-1.386086149	1332	1	3	267	345	251	70	165	178	0.296784425	0.411769356	0.243017307	8118	0	2	173	85	89	68	68	125	13	21	14	25	25	42	1.94995E-06	2.0797E-05	-1.518417297	1034	1	3	19	148	64	28	16
MOGAT2	1	196939390	196957121	41	59	489	272	330	3.41776E-19	2.12679E-16	3.670980493	18	1	1	797	332	653	579	886	1083	1.71386E-09	1.50329E-08	1.801775635	1264	1	1	7	158	10	19	3	5	55	20	7	80	184	250	0.012670943	0.035940114	2.283472668	3888	1	1	2	333	34	6	3
SERPINH1	1	196648338	196655176	2769	3829	1170	1121	823	0.039014972	0.149455095	-0.822333747	2924	0	2	2446	767	1225	412	668	836	0.829394169	0.880204188	0.073699926	11084	0	2	264	3062	286	262	217	760	153	246	284	271	819	570	0.500696619	0.628535266	-0.312541355	8994	0	2	255	4975	258	887	323
RPS3	1	196638371	196645387	8029	5062	7867	4787	4426	0.002695024	0.021608417	0.68447062	1397	0	2	5041	8176	5895	4505	5944	8130	5.8455E-15	9.03893E-14	1.30177273	717	1	1	1122	3090	1005	1678	1522	1716	2182	1060	2347	1929	3059	2961	2.87098E-05	0.000209677	0.97658901	1510	0	2	2412	7634	3766	3956	3499
NUP98	1	197038112	197076398	5172	2924	2594	1519	972	0.097272941	0.275976243	-0.416986678	3948	0	2	4867	9682	5809	1329	1837	2138	0.004740235	0.012639487	-0.573129945	4158	0	2	2649	2739	2211	1251	905	2137	496	463	1177	911	1538	1085	0.003844979	0.013393059	-0.514121413	3166	0	2	2355	3167	2045	1415	1232
RHOG	1	197092911	197097271	323	175	194	109	54	0.488052558	0.71115867	-0.257864902	7776	0	2	300	151	251	10	12	12	1.18222E-12	1.47937E-11	-3.042911989	886	1	3	82	111	71	198	122	174	11	31	58	17	87	39	0.001134207	0.004872628	-1.270599054	2567	1	3	183	327	77	153	90
PGAP2	1	197077005	197090759	155	191	155	58	98	0.940240011	0.975602442	0.033622117	11441	0	2	238	160	151	134	142	174	4.64906E-05	0.000201502	1.075785887	2558	1	1	75	94	24	78	26	106	89	51	54	64	41	87	0.065599262	0.134042738	0.695733783	5404	0	2	70	172	51	72	41
STIM1	1	197098420	197144903	3062	1785	2677	1321	870	0.398751837	0.638515987	0.216420335	7042	0	2	4875	6775	4362	499	613	716	3.59899E-28	1.20915E-26	-1.757381528	330	1	3	1134	1790	1581	1368	1035	1736	312	552	995	457	1368	817	0.034060142	0.080164362	-0.457882106	4686	0	2	2337	3124	2569	1651	1643
RRM1	1	197157404	197175421	4749	3194	3085	1311	1530	0.444636187	0.677780181	-0.184072388	7420	0	2	4016	4293	3609	1713	2511	2915	7.73896E-07	4.57854E-06	0.597054436	1874	0	2	1000	1658	852	636	814	1408	794	450	1385	937	1443	1255	0.000912749	0.004068632	0.538780654	2474	0	2	1326	2774	1525	1191	988
FAM160A2	1	197379397	197386962	347	236	261	122	94	0.760733182	0.890045325	-0.08879952	9972	0	2	411	244	342	77	98	74	0.042682997	0.084041672	-0.634779951	5632	0	2	77	145	79	92	51	95	49	39	92	63	120	74	0.194155409	0.311603468	0.247371968	6909	0	2	167	583	220	348	172
CNGA4	1	197387068	197391211	1	2	8	5	0	0.257836336	0.500426574	2.108030924	5775	0	2	0	1	0	1	1	0	0.399469764	1	2.406194495	8753	0	2	4	1	0	0	0	1	0	0	0	1	3	1	0.888553675	1	0.232601805	11227	0	2	0	1	0	1	0
CCKBR	1	197392645	197395026	5	0	2	0	0	0.758617209	1	-1.134915934	9956	0	2	2	4	1	1	5	1	0.32498045	0.44225583	1.388617972	8291	0	2	21	3	7	0	1	1	0	1	2	1	1	0	0.084913012	0.163681296	-2.057254237	5731	0	2	14	26	3	3	12
RPS11	1	197371003	197373890	4376	3674	11130	4488	3570	1.44318E-07	7.41518E-06	1.384484103	218	1	1	4873	5510	4736	1987	2560	3616	0.000951897	0.003037906	0.440697293	3474	0	2	2288	5059	3056	3026	2777	3106	2033	1563	3725	3375	3218	4357	0.024048563	0.06059117	0.4646647	4378	0	2	1451	3788	1871	2465	2166
SMPD1	1	197398851	197402741	171	98	118	49	57	0.975216493	0.990438039	-0.011498997	11710	0	2	298	335	283	186	276	221	8.23041E-06	4.10484E-05	0.946940909	2223	0	2	34	85	24	70	17	86	36	34	73	42	113	102	0.00889265	0.026867985	0.872090486	3650	0	2	81	238	54	159	107
HPX	1	197409246	197412887	28	207	24	0	5	0.080994149	0.246315184	-3.358178665	3683	0	2	27	25	18	1	6	0	0.039634444	0.078976829	-1.952823687	5566	0	2	14	40	15	13	8	13	8	6	5	10	5	2	0.151022689	0.25619804	-0.733893417	6523	0	2	0	6	1	1	0
APBB1	1	197402789	197408312	205	106	172	76	56	0.607623568	0.795516985	0.184999438	8751	0	2	131	70	69	19	37	18	0.262389201	0.373777344	-0.504358054	7894	0	2	213	80	142	85	77	90	22	45	72	52	111	91	0.285354926	0.416862383	-0.330542004	7626	0	2	22	100	15	69	35
TRIM3	1	197413238	197421223	315	322	175	74	33	0.011853828	0.064174116	-1.117969615	2068	0	2	236	282	236	35	72	60	0.000929651	0.002978051	-0.840354623	3461	0	2	179	159	135	58	81	117	29	34	44	42	52	57	0.000210858	0.001182175	-0.88410964	1967	0	2	104	157	62	94	66
ARFIP2	1	197432695	197438849	595	419	361	274	171	0.867324668	0.944570113	-0.050146764	10803	0	2	1112	2133	1215	254	392	374	0.000606586	0.002028113	-0.752766297	3316	0	2	259	195	262	157	189	427	77	71	148	88	170	167	0.021257715	0.054824623	-0.527121615	4276	0	2	545	562	645	449	457
ILK	1	197467876	197473316	1713	657	1280	618	504	0.319180651	0.561440107	0.309285065	6387	0	2	570	486	565	185	314	272	0.229244452	0.335583884	0.25955677	7670	0	2	579	1066	501	594	428	546	270	262	625	428	768	477	0.38642106	0.524099305	0.144942887	8268	0	2	100	519	96	216	170
TAF10	1	197473783	197476083	341	157	490	342	141	0.001587421	0.014634327	1.239790898	1215	1	1	203	208	173	91	120	127	0.009016906	0.02211246	0.566277941	4521	0	2	98	244	127	160	106	87	69	29	112	132	298	75	0.53451353	0.659205458	0.21136949	9172	0	2	27	117	36	38	48
TIMM10B	1	197438894	197439914	34	24	38	19	12	0.461198857	0.69201452	0.443087289	7540	0	2	120	173	102	50	79	58	0.302456982	0.417965919	0.305823676	8152	0	2	6	8	19	11	17	20	14	9	11	7	15	19	0.394470584	0.532104404	0.392556711	8315	0	2	48	48	41	41	63
RRP8	1	197464300	197467711	1060	482	1297	615	264	0.082857773	0.250496603	0.680955006	3705	0	2	167	115	172	37	48	58	0.275918032	0.389198882	-0.349031927	7975	0	2	771	528	632	296	647	691	187	232	708	396	492	454	0.868803503	0.915368781	-0.044383583	11130	0	2	61	183	49	93	67
TPP1	1	197476188	197480661	169	89	379	211	145	1.04767E-08	7.87578E-07	1.767268948	149	1	1	601	661	517	168	348	272	0.424728355	0.542553804	0.164559224	8882	0	2	36	157	19	69	23	47	86	54	63	48	172	127	0.000877406	0.003936548	1.279207783	2458	1	1	39	141	39	70	73
LCMT2	1	197563780	197584851	345	182	346	161	173	0.028742639	0.121443344	0.646385263	2651	0	2	179	183	165	83	133	125	0.001393613	0.004288368	0.714733485	3603	0	2	42	111	65	90	68	80	71	99	170	64	236	149	4.39674E-06	4.25327E-05	1.269074614	1140	1	1	6	143	11	72	43
DCHS1	1	197487499	197563691	249	280	204	47	49	0.079734695	0.243619291	-0.817640914	3666	0	2	149	75	104	13	31	42	0.103170625	0.175222537	-0.670712342	6546	0	2	15	203	29	52	7	24	12	8	53	75	114	58	0.337884274	0.473467315	0.562915455	7976	0	2	16	140	10	30	8
CHPF2	2	154524	159355	323	183	273	156	126	0.153991932	0.365747165	0.409672335	4716	0	2	689	1219	943	215	305	391	0.135728566	0.219810489	-0.308169106	6879	0	2	85	150	116	87	78	106	93	63	121	97	173	145	3.84346E-05	0.000268264	0.698773891	1580	0	2	188	301	207	199	128
SMARCD3	2	58533	147629	55	67	61	15	37	0.935467707	0.97353654	0.048708728	11405	0	2	146	100	87	26	24	66	0.555151512	0.660311737	-0.227230729	9626	0	2	50	28	23	24	26	24	28	17	24	23	32	43	0.112507364	0.20349864	0.495307855	6110	0	2	29	112	25	27	13
GBX1	2	205859	212236	2	1	0	0	0	0.638997369	1	-2.069964995	9003.5	0	2	3	0	0	0	0	2	0.860049725	1	0.552893796	11218	0	2	2	0	0	0	0	0	0	0	0	0	0	0	0.90323282	1	-0.378804568	11312	0	2	0	5	0	4	2
TMUB1	2	304394	306482	381	228	548	227	144	0.021595251	0.098689679	0.753777094	2451	0	2	230	286	195	114	146	177	0.001103819	0.003476715	0.654216814	3520	0	2	162	246	130	165	139	193	318	123	165	168	232	254	0.000526295	0.002537816	0.931536909	2287	0	2	89	234	106	106	131
FASTK	2	306707	316265	1314	647	1291	621	306	0.291359642	0.536674781	0.369670994	6092	0	2	1926	2034	1785	288	501	419	2.52836E-07	1.62128E-06	-0.903394649	1729	0	2	570	993	481	427	356	400	172	183	295	257	493	365	0.075243139	0.149026821	-0.307370679	5576	0	2	685	1884	596	911	693
SLC4A2	2	316267	327811	39	17	54	30	24	0.021935325	0.099698422	1.240322657	2464	0	2	69	61	59	16	9	5	0.032949398	0.067437692	-1.188434541	5418	0	2	34	45	25	11	6	13	2	12	23	24	27	38	0.268345703	0.398292922	0.51290549	7501	0	2	20	52	3	22	15
ABCF2	2	159571	170332	9109	6104	5554	3323	3236	0.887755224	0.954111136	-0.032884928	10960	0	2	7078	7724	6641	2597	3669	4232	0.009779063	0.023771207	0.310555021	4561	0	2	3566	3554	2979	1800	1945	3277	2174	1058	2552	1729	2756	2420	0.33287624	0.468234589	0.159395199	7945	0	2	4719	7154	4443	3324	3227
CDK5	2	328650	331191	127	88	203	65	48	0.118007481	0.311966438	0.658377125	4237	0	2	170	186	97	28	35	46	0.02834469	0.059171075	-0.695284485	5312	0	2	88	100	37	48	26	42	39	44	57	47	66	52	0.058481977	0.122752044	0.506128935	5259	0	2	17	60	24	29	21
AGAP3	2	218097	296725	563	344	588	242	180	0.252811238	0.494109001	0.331922856	5734	0	2	351	136	261	44	105	53	0.165770813	0.259773994	-0.570528603	7122	0	2	177	420	91	259	126	110	26	57	100	58	169	134	0.067396614	0.136677061	-0.632748022	5445	0	2	320	742	240	573	263
KCNH2	2	370084	394348	51	34	87	51	27	0.013312553	0.069842578	1.169662542	2135	0	2	7	3	11	4	7	4	0.369782736	0.489000619	0.832479076	8556	0	2	31	57	17	19	21	29	5	7	21	29	35	34	0.730966186	0.81689249	0.12457893	10352	0	2	20	39	7	16	9
ABCB8	2	338105	344022	116	45	268	197	65	4.01484E-05	0.000797632	2.002559837	563	1	1	14	18	14	7	13	7	0.348136068	0.4668906	0.603736563	8429	0	2	38	98	52	53	34	54	29	38	43	51	104	72	0.019825682	0.051760824	0.581229997	4223	0	2	3	5	3	2	2
ATG9B	2	343921	352055	26	32	70	26	18	0.078614257	0.241314962	1.040482707	3649	0	2	5	5	6	2	3	1	0.980121656	0.98654815	-0.029319396	11936	0	2	3	30	7	3	4	13	17	21	7	16	42	33	0.000241559	0.001326652	1.907468269	2008	1	1	0	8	1	5	0
FAM188B	2	1061931	1140793	197	140	84	65	73	0.549748772	0.755504547	-0.246295403	8289	0	2	153	251	162	48	58	90	0.489603138	0.603539025	-0.185014803	9241	0	2	149	80	98	69	80	53	17	16	52	32	59	63	0.021250737	0.054819446	-0.714012999	4275	0	2	49	101	50	78	34
ADCYAP1R1	2	1432450	1569398	4	4	12	1	7	0.260565019	0.502858163	1.473679179	5808	0	2	1115	1336	1168	124	246	339	8.07019E-08	5.63439E-07	-1.064197733	1588	1	3	2	9	6	4	10	2	3	1	1	2	6	9	0.787958963	0.858826986	-0.195692152	10667	0	2	8	16	9	28	32
VIPR1	2	1815086	1925382	0	1	2	1	1	0.433900506	1	2.099393881	7328	0	2	46	12	32	8	8	22	0.994124218	0.996232851	0.004820977	11995	0	2	7	1	0	0	0	0	0	0	2	5	4	3	0.325254622	0.460805238	1.383954457	7884	0	2	8	32	2	5	5
SEC22C	2	1979147	1998460	44	48	53	27	68	0.100118364	0.281574579	1.035663259	3982	0	2	176	110	111	81	81	119	0.004355	0.01173363	0.847954768	4115	0	2	46	59	16	20	15	21	57	11	89	18	61	48	0.001365581	0.00569147	1.28532159	2646	1	1	68	191	56	53	29
ZBTB47	2	2070865	2090875	186	159	334	168	52	0.111343697	0.3015379	0.769212448	4136	0	2	123	97	102	9	10	12	1.50369E-06	8.50584E-06	-2.037990144	1960	1	3	35	92	113	95	40	62	16	10	56	39	54	46	0.127286191	0.223841829	-0.551133867	6289	0	2	45	182	171	83	62
NKTR	2	2020322	2060329	1069	976	827	529	156	0.485499696	0.709405354	-0.308357127	7754	0	2	2085	2036	1790	63	49	114	6.89574E-48	4.93245E-46	-3.377247488	155	1	3	751	801	387	375	247	683	129	72	196	169	372	226	2.33766E-06	2.43205E-05	-0.930961308	1060	0	2	408	1026	350	595	308
OBSCN	2	2172890	2353488	3	8	15	6	6	0.209065331	0.441236996	1.358918002	5308	0	2	7	18	15	0	0	0	0.002363511	0.006845415	-4.802925362	3828	1	3	17	24	20	7	23	6	6	1	0	6	6	1	0.011669819	0.033575466	-1.71305471	3833	1	3	0	2	3	0	0
HHATL	2	2106159	2125850	30	107	24	2	2	0.010226	0.057558503	-2.579152221	1990	0	2	8	12	14	1	0	1	0.049367755	0.095024358	-2.737662106	5763	0	2	10	12	5	7	4	6	2	2	9	0	3	2	0.276674091	0.407691324	-0.7181976	7557	0	2	0	1	2	0	1
CCDC13	2	2122523	2155671	124	117	221	75	23	0.504545637	0.722530827	0.385829792	7924	0	2	18	91	37	4	3	7	0.006201769	0.015978456	-1.994185038	4303	1	3	79	130	40	71	59	75	19	22	67	41	45	31	0.124049	0.219478961	-0.436843651	6249	0	2	13	19	21	9	10
HIGD1A	2	2154711	2159678	310	216	268	48	227	0.553548542	0.758085049	0.344709839	8327	0	2	246	297	188	129	148	291	6.1735E-05	0.000261043	0.95758381	2622	0	2	427	212	130	122	122	187	106	65	132	113	145	24	0.332235399	0.467682471	-0.366761154	7939	0	2	162	274	136	155	121
IBA57	2	2388029	2392484	737	373	445	180	211	0.628566081	0.808801521	-0.143581497	8921	0	2	652	899	631	410	516	571	8.05964E-07	4.75557E-06	0.827296092	1879	0	2	276	202	281	190	113	319	152	91	175	128	282	134	0.872544784	0.917860198	0.036154318	11147	0	2	473	681	470	382	372
MRPL55	2	2441006	2443404	266	178	306	125	62	0.506903566	0.723765544	0.266867243	7952	0	2	199	214	135	65	112	98	0.148811425	0.237117272	0.361864526	6998	0	2	75	113	84	105	146	138	73	16	90	68	148	127	0.922915829	0.951029318	0.032168318	11449	0	2	85	195	128	165	173
C2H1orf35	2	2443465	2446968	193	79	176	97	23	0.584438659	0.779878177	0.311903166	8562	0	2	264	211	173	25	45	56	0.000273581	0.000997105	-1.048362723	3042	1	3	80	109	105	58	40	70	42	19	37	54	55	46	0.308644651	0.443021373	-0.26443565	7774	0	2	75	122	74	54	54
GJC2	2	2394460	2440924	8	4	18	1	3	0.51153572	0.727028499	0.865022239	8006	0	2	61	121	63	13	53	24	0.835429201	0.884492318	-0.096231541	11112	0	2	6	2	14	2	1	0	3	1	3	4	7	2	0.86244834	0.912684032	0.149386406	11079	0	2	3	8	2	4	3
WNT3A	2	2551902	2634749	82	23	251	118	102	1.38416E-08	9.93843E-07	2.475137128	156	1	1	214	525	460	68	68	163	0.044056693	0.086299745	-0.700674635	5662	0	2	74	38	103	46	88	113	49	24	43	48	84	126	0.739822934	0.82268662	0.120499974	10411	0	2	98	73	165	88	169
ARF1	2	2449664	2461652	12058	8639	7560	3520	4693	0.675324965	0.837856499	-0.115296575	9312	0	2	8905	15014	9517	4841	7980	7200	0.000758064	0.002476554	0.627434726	3393	0	2	3944	3922	2788	2120	1486	4133	1734	1178	2510	1521	3405	2544	0.631217652	0.740145482	0.070063705	9732	0	2	6530	8824	5474	4498	4115
WNT9A	2	2666081	2717022	12	7	38	20	16	0.001268357	0.012429459	2.208968812	1143	1	1	23	36	29	5	0	18	0.406786782	0.524301913	-0.674646985	8799	0	2	3	7	7	8	10	5	16	6	15	14	44	63	5.02835E-06	4.76552E-05	2.314942448	1163	1	1	16	14	26	10	8
MYL3	2	3512668	3547290	12	1	20	9	4	0.15088261	0.361350463	1.638777018	4677	0	2	38	55	64	4	18	26	0.363708194	0.482926078	-0.474951603	8521	0	2	5	1	7	5	9	9	7	0	2	4	17	5	0.716043512	0.805275122	0.262538524	10209	0	2	4	0	0	1	2
SNAP47	2	3277463	3303728	217	140	162	113	119	0.173477242	0.393105115	0.483439465	4943	0	2	757	1219	748	283	365	537	0.450924681	0.567597859	0.144493266	9028	0	2	169	233	52	73	51	98	44	68	71	87	173	59	0.464304519	0.596161058	0.229346425	8772	0	2	379	471	204	178	143
JMJD4	2	3303810	3312928	443	452	286	150	185	0.403147712	0.642341041	-0.287771341	7085	0	2	743	1818	919	309	423	522	0.696972277	0.779987043	-0.09954323	10378	0	2	223	124	106	149	41	223	67	70	78	121	251	60	0.680970149	0.778372595	0.141472725	10009	0	2	458	582	438	449	337
ALS2CL	2	3312713	3355257	1247	1421	1325	572	814	0.517929871	0.73140984	0.225444313	8055	0	2	2139	1349	1796	304	425	606	0.002665289	0.007627792	-0.689248556	3874	0	2	704	1167	826	766	574	1678	502	335	464	367	839	679	0.227585048	0.353212707	-0.253831565	7158	0	2	317	834	633	395	298
PTH1R	2	3652704	3758795	426	213	80	62	98	0.043836333	0.161729503	-0.952239027	3036	0	2	21	39	38	10	11	19	0.950925624	0.966618905	0.032204038	11808	0	2	57	90	158	72	47	89	78	19	53	76	135	128	0.242025039	0.369367857	0.404567689	7284	0	2	37	39	39	17	8
CCDC12	2	3896886	3930379	1133	912	937	471	402	0.898975013	0.957917927	0.030090158	11068	0	2	1536	1627	1452	424	551	813	0.763358369	0.833007307	-0.045986714	10723	0	2	606	961	339	280	326	428	205	163	382	324	201	160	0.280774552	0.412081682	-0.309841787	7589	0	2	597	1195	558	565	555
NBEAL2	2	3930813	3957534	574	344	222	122	69	0.003507006	0.025997337	-0.933721574	1511	0	2	945	874	814	70	182	115	3.13108E-09	2.65197E-08	-1.517312429	1309	1	3	518	308	337	201	113	208	58	44	101	91	128	161	0.000318756	0.001678723	-0.982741518	2094	0	2	273	525	157	243	152
KIF9	2	4025272	4048258	3	6	4	2	0	0.727044013	0.868097216	-0.636091992	9761	0	2	19	17	20	4	5	3	0.261527668	0.372789567	-0.85413879	7887	0	2	0	1	0	3	1	1	0	1	0	3	1	2	0.578177395	0.696769786	0.7337955	9410	0	2	1	5	1	1	5
SETD2	2	3969178	4023444	3352	2435	4300	2877	553	0.277526643	0.521660669	0.558307476	5965	0	2	7257	7099	5708	91	152	168	6.8303E-156	7.5727E-153	-4.278745277	10	1	3	2757	4007	2790	2955	1098	4056	115	135	776	642	1165	1303	5.37106E-06	5.03674E-05	-1.680357448	1176	1	3	2666	5292	2323	2572	1490
KLHL18	2	4048291	4069915	728	554	550	294	213	0.780123503	0.900470255	-0.071337311	10143	0	2	334	433	313	72	129	163	0.226383479	0.332130956	-0.249611228	7650	0	2	175	346	183	150	86	185	163	102	271	151	304	382	3.16498E-05	0.000227384	0.857146259	1535	0	2	139	266	97	140	82
NACAD	2	4091616	4099808	169	145	324	92	74	0.096462423	0.274954156	0.6929334	3929	0	2	170	276	146	7	32	10	7.50754E-07	4.46545E-06	-2.23342146	1864	1	3	131	168	113	71	44	68	8	9	34	54	33	49	0.002849342	0.010408261	-1.09454454	3019	1	3	3	15	12	6	7
[truncated: 10,168 more rows]
[truncated: 85 more columns]
