# Supplementary material for: Transcriptome analysis revealed misregulated gene expression in blastoderms of interspecific chicken and Japanese quail F1 hybrids
Source: PLoS One. 2020 Oct 12;15(10):e0240183. doi: 10.1371/journal.pone.0240183 (PMC7549780; doi:10.1371/journal.pone.0240183)
Supplement: S3 Data — (XLSX) [file pone.0240183.s003.xlsx]

## Sheet: 285genes
Genes that were upregulated in male and/or female embryos of parental species.
SPAM1
NDUFA5
MDFIC
CPM
SLC35E3
POLR3H
LGALS1
WNT5B
PHB2
NFKBIZ
IL10RB
RPL8
ARHGAP6
PLCXD1
RASA3
RNF219
EDNRB
INTS6
SERTM1
MOGAT2
IL6
RPSA
BMPER
VOPP1
SLC9A3
RECK
KCNG2
ID4
MARCH6
ARMC1
CRISPLD1
SNTB1
SQLE
MDH1
MAP4K3
MIXL1
T
MYB
TAAR1
MOXD1
RPS12
ENPP3
GJA1
FUT9
UBE3D
IAH1
PTRHD1
XKR5
FGG
IRF2
PITX2
KDR
LIMCH1
NSUN7
REEP1
FOXI3
RTKN
HPS5
APLNR
ASTL
VRTN
ABCD4
NDUFB1
ZNF365
PAOX
PAPSS2
PITX3
NDUFB8
ABCC2
MORN4
SLC40A1
ITGAV
NABP1
TMEM198
DNPEP
STK16
RPL37A
LYPD6B
ELOVL1
SLC35D1
CCL20
CHRD
THPO
RPL22L1
STRA6
RGS9BP
PDP2
CMTM3
NIP7
NT5DC2
CISH
GMPPB
BRK1
SLC41A3
MSX2
ADAM19
PDGFRB
CDX1
SLC22A4
RPS2
LIMK2
LIF
HORMAD2
TRAF2
AGPAT2
CRB2
PMP22
CACNG5
SOCS3
ANAPC11
SARM1
PROCA1
TLCD1
RPS21
NKAIN4
TNFRSF6B
XKR7
ACOT8
MMP9
CEBPB
GABRD
SLC25A34
NODAL
SLC37A4
SSR2
S100A16
MRPS21
PKP1
SYPL2
CTTNBP2NL
RPL10A
MAP3K14
ITGB3
ATP5G1
HOXB1
CCR7
TIMM13
RPL36
CREB3L3
CNN1
SLC27A1
LMBR1L
CA9
SLC1A3
SLC38A9
RPS16
PLBD1
AKR1D1
PKP2
PARVB
KIAA1644
CDPF1
GAPDH
LPCAT3
CLSTN3
IFNAR2
IGSF5
RIPK4
PDXK
NDP
MBTPS2
SLC25A6
RPL31
TMCO3
LAMP1
RAB20
CDX2
RPS3
WNT3A
TBRG4
ACTR3B
TOMM7
HOXA2
RPL15
TGM4
KIAA1143
LANCL2
GCNT2
BASP1
LYPLA1
RPS20
PAG1
RPL30
NAPRT
MRPL2
RBKS
CAPN11
ABCB10
DLL1
LRP11
PPP1R14C
EEF1A1
FAM83B
FBXO9
RPS7
SLC5A6
DNAJC5G
PAQR8
TIMM8A
SLC7A3
POF1B
RPL39
OSTC
PRSS12
NAT8L
SFXN5
MRPL21
NELL1
SLC17A6
CD151
ARHGAP1
COQ6
SYNDIG1L
DACT1
LGALS3
CWF19L1
NUDT13
AP3M1
GOT1
UBTD1
LSS
GPR155
SP5
INHA
IGFBP2
S1PR1
DPH5
SLC30A7
RPL5
SYDE2
MCOLN3
PIGK
GPX7
SLC2A2
BCHE
CP
SLC30A4
DHODH
WNT5A
ATP10B
CCNJL
ARL10
RPS14
WNT8A
ACSL6
ARPC1B
MSRB1
SCNN1B
RPS15A
SOCS1
DECR2
SLC25A1
RFC5
POLR2I
NRARP
NOXA1
PYCR1
NUP85
MDH2
RAD51D
SLC43A2
ADORA2B
SLC47A1
KCNK15
PPP1R3D
TMEM52
FAM136A
YKT6
PTAFR
SLC37A2
DAP3
SMPD2
SLC26A9
RPS10
PGAP3
CD320
NDUFS7
NDUFA13
OPA3
RPL37
PLPP1
RPS6
IDUA
GRHPR
HSPBP1
